# Supplementary material for: 3-(1H-Imidazol-1-yl)propanaminium 2-carb­oxy-4,6-di­nitro­phenolate
Source: Acta Crystallogr Sect E Struct Rep Online. 2014 Feb 19;70(Pt 3):o318–9. doi: 10.1107/S1600536814003146 (PMC3998440; doi:10.1107/S1600536814003146)
Supplement: Supplementary file 2 [file e-70-0o318-Isup2.hkl]

#
# h,k,l, Fc-squared, Fo-squared, sigma(Fo-squared), status flag
#
data_I
_shelx_refln_list_code          4
_shelx_F_calc_maximum      104.91
_exptl_crystal_F_000       368.00
_reflns_d_resolution_high  0.8084

loop_
 _space_group_symop_operation_xyz
 'x, y, z'
 '-x, -y, -z'

_cell_length_a     7.0109
_cell_length_b    10.6617
_cell_length_c    10.7454
_cell_angle_alpha  93.075
_cell_angle_beta   95.863
_cell_angle_gamma 104.944

_shelx_F_squared_multiplier     1.000

loop_
 _refln_index_h
 _refln_index_k
 _refln_index_l
 _refln_F_squared_calc
 _refln_F_squared_meas
 _refln_F_squared_sigma
 _refln_observed_status
   1   0   0        314.45        338.58        19.11 o
   2   0   0       1424.33       1561.56        15.83 o
   3   0   0        716.80        733.41        17.27 o
   4   0   0         15.35         22.39         1.57 o
   6   0   0          0.55          0.90         0.52 o
   7   0   0          0.02         -0.37         0.46 o
   8   0   0         24.05         26.94         2.82 o
  -8   1   0         41.57         46.16         3.82 o
  -7   1   0          0.07          0.02         0.47 o
  -6   1   0        885.97        866.69        12.84 o
  -5   1   0        141.91        138.03         5.37 o
  -4   1   0          1.96          2.72         0.55 o
  -3   1   0        313.13        322.22         9.17 o
  -1   1   0          2.24          4.30         0.40 o
   0   1   0        544.90        550.73         4.28 o
   1   1   0       1058.56       1087.96        19.66 o
   2   1   0         33.80         32.32         1.65 o
   3   1   0        114.60        103.26         5.25 o
   4   1   0         37.65         40.04         2.67 o
   5   1   0         47.05         36.39         4.01 o
   6   1   0         71.84         71.44         3.67 o
   7   1   0          5.61          2.79         1.37 o
   8   1   0          2.25          3.87         0.96 o
  -8   2   0          8.64          9.74         1.32 o
  -7   2   0        946.13        952.97        16.02 o
  -6   2   0        577.53        574.39         8.76 o
  -5   2   0         29.86         25.03         2.31 o
  -4   2   0        165.91        173.77         5.30 o
  -3   2   0         72.47         65.22         2.70 o
  -2   2   0        949.15        956.35        11.88 o
  -1   2   0        993.99       1038.88        18.51 o
   0   2   0       2644.86       2534.86         8.32 o
   1   2   0        498.64        505.59         8.43 o
   2   2   0       2768.30       2976.56        25.25 o
   3   2   0         13.54         13.84         2.18 o
   4   2   0          0.01          0.32         0.48 o
   5   2   0         73.51         74.00         3.01 o
   6   2   0         24.80         18.36         2.31 o
   7   2   0        116.87        125.39         7.63 o
  -8   3   0          4.55          6.28         1.04 o
  -7   3   0         52.49         55.48         3.14 o
  -6   3   0        271.03        257.60         6.84 o
  -5   3   0          3.01          4.07         0.93 o
  -4   3   0        377.46        385.30        10.04 o
  -3   3   0        965.08        891.59         9.79 o
  -2   3   0        376.78        355.71         5.33 o
  -1   3   0       5166.05       5136.92        17.34 o
   0   3   0         59.72         92.53         3.08 o
   1   3   0       3689.98       3773.25        55.00 o
   2   3   0       1855.87       2187.76        26.46 o
   3   3   0         56.65         61.04         4.91 o
   4   3   0        135.69        129.38         7.86 o
   5   3   0          1.60          2.22         0.86 o
   6   3   0         23.02         17.12         3.11 o
   7   3   0          3.95          7.24         1.69 o
  -8   4   0        100.25        105.58         6.35 o
  -7   4   0         10.43         11.35         1.78 o
  -6   4   0          7.68          8.11         1.52 o
  -5   4   0          6.47          8.17         1.34 o
  -4   4   0        550.65        545.47        11.71 o
  -3   4   0         50.79         46.88         2.12 o
  -2   4   0        277.13        264.17         5.78 o
  -1   4   0         67.44         62.68         1.59 o
   0   4   0          0.79          1.75         0.30 o
   1   4   0        682.95        738.23        36.62 o
   2   4   0        700.06        623.59        81.14 o
   3   4   0         40.95         35.37         3.90 o
   4   4   0         47.03         40.90         4.56 o
   5   4   0         36.87         33.91         4.50 o
   6   4   0          1.65          2.35         1.21 o
   7   4   0          1.93          2.47         0.86 o
  -8   5   0         60.65         63.13         3.37 o
  -7   5   0          0.82          1.29         0.88 o
  -6   5   0        190.18        173.52         9.97 o
  -5   5   0         11.73          9.52         2.22 o
  -4   5   0         33.39         38.34         2.26 o
  -3   5   0          0.18          0.47         0.38 o
  -2   5   0         77.13         66.23         4.55 o
  -1   5   0        448.80        443.46         6.75 o
   0   5   0        196.14        193.26         5.40 o
   1   5   0        109.60        113.66         5.77 o
   2   5   0        159.69        175.03        12.29 o
   3   5   0          0.14         -0.79         0.79 o
   4   5   0         41.27         35.48         4.57 o
   5   5   0        119.45        103.82         7.84 o
   6   5   0          0.11         -0.54         0.61 o
  -8   6   0          3.37          3.93         0.83 o
  -7   6   0          2.99          3.04         0.91 o
  -6   6   0          8.39          9.90         2.43 o
  -5   6   0         21.88         20.69         1.88 o
  -4   6   0         29.86         22.95         3.23 o
  -3   6   0          1.35          0.84         0.55 o
  -2   6   0        497.14        534.60        14.07 o
  -1   6   0        256.87        285.03        10.06 o
   0   6   0        645.07        670.36        10.78 o
   1   6   0         20.42         19.59         1.84 o
   2   6   0          3.56          4.53         0.99 o
   3   6   0        606.94        611.53        18.56 o
   4   6   0          8.90          3.12         1.38 o
   5   6   0         26.09         20.82         3.39 o
   6   6   0          2.14          2.80         0.82 o
  -8   7   0          0.05          0.61         0.40 o
  -7   7   0        137.40        133.42         5.60 o
  -6   7   0         44.58         45.25         4.96 o
  -5   7   0        177.97        173.59         5.65 o
  -4   7   0          3.11          2.57         1.16 o
  -3   7   0         29.56         27.96         3.57 o
  -2   7   0        994.14        973.49        20.67 o
  -1   7   0         26.11         25.22         3.34 o
   0   7   0        473.47        464.77        14.26 o
   1   7   0          2.69          3.05         0.84 o
   2   7   0         70.67         71.27         3.46 o
   3   7   0         26.75         24.28         3.81 o
   4   7   0         36.07         30.24         2.85 o
   5   7   0          0.00         -0.22         0.36 o
  -7   8   0         70.30         75.26         3.89 o
  -6   8   0          7.85          7.06         1.36 o
  -5   8   0         19.98         20.31         2.40 o
  -4   8   0         99.55         99.77         4.28 o
  -3   8   0         17.54         16.90         2.96 o
  -2   8   0          2.15          0.52         0.62 o
  -1   8   0         87.17        101.27         7.13 o
   0   8   0         96.64         95.02         6.88 o
   1   8   0        153.88        145.44         9.30 o
   2   8   0          2.09          1.72         0.66 o
   3   8   0         11.45         10.42         2.47 o
   4   8   0         13.24         14.63         1.83 o
  -7   9   0          3.09          2.46         0.72 o
  -6   9   0          1.07          0.65         0.86 o
  -5   9   0         15.19         13.14         1.87 o
  -4   9   0         62.41         54.98         4.03 o
  -3   9   0          9.29         11.43         1.82 o
  -2   9   0          0.06         -0.32         0.32 o
  -1   9   0         37.36         38.14         3.37 o
   0   9   0        481.88        483.65        11.91 o
   1   9   0        141.40        133.70         9.09 o
   2   9   0         48.58         52.41         4.37 o
   3   9   0         34.57         38.25         4.28 o
   4   9   0          0.78          0.99         0.56 o
  -7  10   0          0.06         -0.44         0.45 o
  -6  10   0        279.21        307.48        11.04 o
  -5  10   0         16.70         18.34         3.10 o
  -4  10   0         13.83         12.46         2.65 o
  -3  10   0          6.38          4.57         1.16 o
  -2  10   0          5.47          3.91         0.89 o
  -1  10   0          5.54          5.02         2.12 o
   0  10   0         15.16         17.11         2.15 o
   1  10   0         17.44         16.22         3.08 o
   2  10   0          4.07          4.38         1.31 o
   3  10   0          5.71          7.98         1.60 o
  -6  11   0         27.25         29.12         2.89 o
  -5  11   0         40.87         39.44         4.14 o
  -4  11   0         46.99         41.59         4.58 o
  -3  11   0         46.81         45.21         3.44 o
  -2  11   0         96.21         95.12         5.05 o
  -1  11   0        189.33        189.74         7.26 o
   0  11   0        293.95        333.37        13.27 o
   1  11   0          4.28          5.52         1.52 o
   2  11   0          2.96          3.33         0.95 o
  -5  12   0         20.16         20.62         2.42 o
  -4  12   0          0.25         -0.07         0.47 o
  -3  12   0         26.83         26.18         3.01 o
  -2  12   0         20.65         22.15         2.87 o
  -1  12   0         70.35         69.58         5.32 o
   0  12   0          0.33          0.05         0.66 o
   1  12   0         34.19         34.97         2.98 o
   2 -13   1          5.37          4.95         1.10 o
  -1 -12   1          0.24          0.30         0.37 o
   0 -12   1          2.55          3.51         1.26 o
   1 -12   1         90.93        108.14         6.55 o
   2 -12   1          0.72          0.31         0.52 o
   3 -12   1          4.32          5.51         0.97 o
   4 -12   1          5.95          5.53         1.49 o
   5 -12   1          4.89          4.88         1.15 o
  -2 -11   1         40.54         45.44         3.70 o
  -1 -11   1        139.78        155.41         8.39 o
   0 -11   1        159.41        177.82         9.62 o
   1 -11   1         19.84         18.14         3.16 o
   2 -11   1         44.48         54.70         5.15 o
   3 -11   1          2.92          1.24         0.96 o
   4 -11   1         73.59         75.47         6.09 o
   5 -11   1          1.03          0.26         0.38 o
   6 -11   1         45.50         47.95         3.60 o
  -3 -10   1         15.26         15.56         2.34 o
  -2 -10   1        174.52        183.64         9.22 o
  -1 -10   1          0.21          0.33         0.75 o
   0 -10   1        597.70        610.44        26.86 o
   1 -10   1        206.94        204.66         7.82 o
   2 -10   1        129.59        123.33         4.80 o
   3 -10   1        219.38        234.42        11.67 o
   4 -10   1        261.85        252.55        12.05 o
   5 -10   1          9.09          7.87         1.74 o
   6 -10   1          1.76          1.98         0.57 o
  -4  -9   1         81.82         89.62         5.25 o
  -3  -9   1          0.22          0.67         0.42 o
  -2  -9   1          3.04          2.72         0.80 o
  -1  -9   1          3.69          1.37         0.99 o
   0  -9   1          0.01          1.31         1.51 o
   1  -9   1          0.52          1.39         0.96 o
   2  -9   1         55.15         51.82         2.66 o
   3  -9   1          5.45          4.79         1.11 o
   4  -9   1         39.73         34.08         4.51 o
   5  -9   1          5.05          3.63         1.95 o
   6  -9   1          9.11          8.30         1.37 o
   7  -9   1         17.93         18.55         1.71 o
  -5  -8   1         37.00         37.68         2.85 o
  -4  -8   1        149.05        131.55         7.67 o
  -3  -8   1        198.69        191.75        10.47 o
  -2  -8   1         54.28         48.95         3.70 o
  -1  -8   1          5.28          5.18         1.72 o
   0  -8   1          2.25          2.80         1.21 o
   1  -8   1        119.38        114.96         7.63 o
   2  -8   1         11.82          9.70         2.24 o
   3  -8   1         33.23         35.99         4.84 o
   4  -8   1          8.40          5.91         1.85 o
   5  -8   1         19.77         20.16         2.44 o
   6  -8   1          0.03          0.66         0.79 o
   7  -8   1          0.25          0.38         0.38 o
  -5  -7   1          0.98          0.67         0.60 o
  -4  -7   1        231.67        245.48         8.25 o
  -3  -7   1        210.01        205.14        11.03 o
  -2  -7   1        210.86        198.70         9.87 o
  -1  -7   1         62.06         58.65         4.97 o
   0  -7   1        100.97         98.27         4.44 o
   1  -7   1        327.70        301.56        11.36 o
   2  -7   1         68.15         65.20         5.35 o
   3  -7   1        436.95        419.33        24.54 o
   4  -7   1        274.63        262.03         7.93 o
   5  -7   1         57.09         61.47         4.14 o
   6  -7   1          2.57          2.74         1.37 o
   7  -7   1          7.47          6.03         1.73 o
   8  -7   1          2.40          3.51         0.67 o
  -6  -6   1         58.95         69.09         4.18 o
  -5  -6   1         53.25         48.99         3.38 o
  -4  -6   1        173.07        158.28         9.88 o
  -3  -6   1         88.10         84.85         8.32 o
  -2  -6   1          5.01          3.33         0.88 o
  -1  -6   1        124.13        116.73         5.65 o
   0  -6   1         13.33         17.89         2.32 o
   1  -6   1          0.83         -0.04         0.48 o
   2  -6   1        300.65        301.64        10.52 o
   3  -6   1         71.12         75.72         5.08 o
   4  -6   1          4.12          4.26         1.01 o
   5  -6   1        317.63        331.68        20.27 o
   6  -6   1          2.38          1.48         1.06 o
   7  -6   1          1.05          0.17         0.52 o
   8  -6   1         15.77         14.63         1.47 o
  -6  -5   1         41.49         41.54         4.13 o
  -5  -5   1         40.30         36.90         2.61 o
  -4  -5   1          5.48          6.63         2.11 o
  -3  -5   1        156.70        144.52         5.87 o
  -2  -5   1        108.34        103.13         4.48 o
  -1  -5   1          7.69         11.46         1.31 o
   0  -5   1        244.69        216.00         4.72 o
   1  -5   1         90.53         99.54         3.40 o
   2  -5   1         23.49         21.37         2.53 o
   3  -5   1         53.38         52.99         3.04 o
   4  -5   1        356.15        411.50        14.01 o
   5  -5   1        535.16        614.41        17.07 o
   6  -5   1          0.03          0.49         0.73 o
   7  -5   1          3.53          3.14         0.93 o
   8  -5   1          5.28          5.72         1.43 o
  -7  -4   1          3.17          3.44         0.98 o
  -6  -4   1         11.34          8.00         2.07 o
  -5  -4   1         27.75         28.09         2.81 o
  -4  -4   1         43.13         36.85         4.44 o
  -3  -4   1        558.17        497.27        10.42 o
  -2  -4   1       1431.47       1474.19       100.48 o
  -1  -4   1       2038.53       2119.32        23.78 o
   0  -4   1         10.52         18.95         1.27 o
   1  -4   1       1113.33       1149.58        23.99 o
   2  -4   1         78.23         70.27         2.91 o
   3  -4   1        748.86        771.49         9.97 o
   4  -4   1         12.48         15.25         1.35 o
   5  -4   1         13.47         11.42         2.33 o
   6  -4   1         47.87         45.04         2.87 o
   7  -4   1          0.82          0.79         0.52 o
   8  -4   1          0.08         -0.33         0.37 o
  -7  -3   1         28.54         26.61         3.21 o
  -6  -3   1        105.44        113.86         8.13 o
  -5  -3   1        125.81        139.23         4.92 o
  -4  -3   1        231.42        250.03        11.33 o
  -3  -3   1         17.14         27.32         3.09 o
  -2  -3   1        449.20        450.49         7.28 o
  -1  -3   1        287.89        270.17         7.34 o
   0  -3   1          7.11          6.03         0.98 o
   1  -3   1       1327.94       1443.29        38.11 o
   2  -3   1         11.65         10.23         1.25 o
   3  -3   1         72.43         78.92         2.55 o
   4  -3   1          7.79          6.26         1.03 o
   5  -3   1         21.74         20.38         3.11 o
   6  -3   1        196.29        213.24         6.89 o
   7  -3   1        192.87        198.63         7.27 o
   8  -3   1         38.50         40.03         3.74 o
  -7  -2   1         10.17         11.07         2.33 o
  -6  -2   1         52.06         45.14         5.24 o
  -5  -2   1         81.76         73.30         3.02 o
  -4  -2   1        661.95        724.50        18.00 o
  -3  -2   1        117.62        112.63         5.76 o
  -2  -2   1        373.21        373.75        12.24 o
  -1  -2   1       2016.53       2045.25        17.94 o
   0  -2   1          7.52         11.90         1.12 o
   1  -2   1        377.17        405.71         4.00 o
   2  -2   1        505.41        527.79        18.06 o
   3  -2   1         91.06         92.72         3.29 o
   4  -2   1        104.93        107.08         7.52 o
   5  -2   1         66.72         67.95         5.61 o
   6  -2   1          9.72          6.00         0.89 o
   7  -2   1        200.72        207.36         7.23 o
   8  -2   1         22.41         24.45         2.84 o
  -8  -1   1          1.17          1.44         0.75 o
  -7  -1   1        143.43        137.22         8.47 o
  -6  -1   1        488.02        478.38         9.46 o
  -5  -1   1        144.35        150.61         5.94 o
  -4  -1   1         85.59         85.10         5.53 o
  -3  -1   1        135.85        131.10         5.51 o
  -2  -1   1       1020.29        950.56        23.01 o
   1  -1   1        103.85        106.89         2.41 o
   2  -1   1       2024.86       2238.50        28.38 o
   3  -1   1        349.73        348.54         4.91 o
   4  -1   1         83.97        103.84         4.07 o
   5  -1   1        325.63        343.74        12.95 o
   6  -1   1        371.87        369.23         7.04 o
   7  -1   1        226.60        243.23        10.92 o
   8  -1   1         46.87         53.61         3.76 o
  -8   0   1         49.91         57.28         4.31 o
  -7   0   1         55.47         52.11         3.72 o
  -6   0   1         46.39         50.46         3.04 o
  -5   0   1          8.30         12.21         1.62 o
  -4   0   1        127.45        142.88         6.96 o
  -3   0   1         27.00         38.34         1.65 o
  -2   0   1         40.95         35.38         1.52 o
  -1   0   1        295.78        267.95         2.70 o
   0   0   1       1491.44       1503.21         7.16 o
   1   0   1       1139.33       1167.70         9.67 o
   2   0   1         13.46          9.85         0.64 o
   3   0   1         27.67         22.68         1.32 o
   4   0   1        169.43        151.22         5.94 o
   5   0   1          4.66          4.37         1.51 o
   6   0   1        111.87        111.40         7.03 o
   7   0   1          6.32          4.44         0.78 o
   8   0   1          6.13          5.73         1.22 o
  -8   1   1          3.88          4.33         1.28 o
  -7   1   1          5.89          7.20         1.43 o
  -6   1   1        533.30        514.21         7.63 o
  -5   1   1          5.25          7.21         1.80 o
  -4   1   1         94.80        104.36         4.06 o
  -3   1   1        759.57        759.02        24.67 o
  -2   1   1        857.17        778.40         7.38 o
  -1   1   1       1099.14       1047.35         7.27 o
   0   1   1       1382.90       1372.04        10.21 o
   1   1   1        967.82        949.40         9.92 o
   2   1   1        827.87        792.07         8.92 o
   3   1   1       1069.88       1212.36        40.19 o
   4   1   1         40.59         27.82         3.20 o
   5   1   1         46.07         53.20         4.78 o
   6   1   1         40.35         39.88         2.71 o
   7   1   1         53.61         57.89         5.31 o
  -8   2   1         46.65         59.13         3.32 o
  -7   2   1          0.28          0.61         0.56 o
  -6   2   1          0.13         -0.30         0.37 o
  -5   2   1         57.73         60.30         5.20 o
  -4   2   1          0.25          0.60         0.28 o
  -3   2   1         40.74         39.74         2.06 o
  -2   2   1         71.84        117.12         7.45 o
  -1   2   1       1103.12       1054.12        11.44 o
   0   2   1       2123.45       1992.10        18.18 o
   1   2   1        891.74        693.21        74.25 o
   2   2   1       2177.13       2128.72        23.26 o
   3   2   1       1303.21       1348.34        21.37 o
   4   2   1        601.40        602.68        16.01 o
   5   2   1         31.53         28.49         3.52 o
   6   2   1         55.26         48.53         3.71 o
   7   2   1          9.23         10.66         2.15 o
  -8   3   1          1.44          2.05         0.64 o
  -7   3   1         66.58         66.98         3.48 o
  -6   3   1         20.28         21.01         1.67 o
  -5   3   1         12.74         11.54         2.32 o
  -4   3   1       1761.94       2042.70        84.77 o
  -3   3   1        111.14        133.29         3.27 o
  -2   3   1         13.79         12.93         0.82 o
  -1   3   1         43.27         46.78         1.35 o
   0   3   1         28.57         21.62         0.87 o
   1   3   1        255.72        212.83         4.59 o
   2   3   1         67.07         60.91         4.17 o
   3   3   1        250.79        283.71        10.40 o
   4   3   1         60.60         67.42         5.65 o
   5   3   1         98.71         79.50         6.63 o
   6   3   1        108.04         99.58         7.48 o
   7   3   1          0.40          0.53         0.46 o
  -8   4   1          2.65          2.67         0.61 o
  -7   4   1         37.08         35.60         2.49 o
  -6   4   1          4.97          5.09         0.93 o
  -5   4   1         49.51         63.79         5.58 o
  -4   4   1       1063.53       1047.87        20.50 o
  -3   4   1       1203.16       1257.20        11.49 o
  -2   4   1         27.07         29.81         1.30 o
  -1   4   1        186.65        186.64         4.72 o
   0   4   1          1.57          3.78         0.49 o
   1   4   1          4.36          7.46         0.98 o
   2   4   1        552.26        497.43        13.06 o
   3   4   1         44.67         47.45         4.57 o
   4   4   1         37.83         26.95         2.15 o
   5   4   1         19.26         13.31         1.95 o
   6   4   1          1.76          1.01         0.80 o
   7   4   1         65.63         75.04         4.42 o
  -8   5   1          0.13         -0.14         0.44 o
  -7   5   1          1.11          0.80         0.55 o
  -6   5   1          0.35          0.83         0.55 o
  -5   5   1         58.67         59.74         5.64 o
  -4   5   1        142.59        151.39         5.75 o
  -3   5   1         30.35         27.53         1.83 o
  -2   5   1          3.78          6.47         4.18 o
  -1   5   1        763.27        787.58        10.00 o
   0   5   1        227.65        227.97         3.69 o
   1   5   1          7.87          8.34         1.17 o
   2   5   1        149.65        157.06         7.88 o
   3   5   1        382.75        313.09        12.58 o
   4   5   1         30.75         37.65         4.70 o
   5   5   1        643.42        620.68        18.93 o
   6   5   1         53.66         57.74         4.95 o
  -8   6   1         48.87         49.77         2.83 o
  -7   6   1         61.16         58.46         3.85 o
  -6   6   1         21.59         23.22         2.52 o
  -5   6   1         27.92         26.16         2.10 o
  -4   6   1         91.34         96.40         6.76 o
  -3   6   1          1.28          1.53         0.89 o
  -2   6   1         17.43         16.96         2.52 o
  -1   6   1          0.02          0.31         0.35 o
   0   6   1         72.50         77.43         2.39 o
   1   6   1        168.46        188.57         8.88 o
   2   6   1         28.79         26.72         3.52 o
   3   6   1        311.14        287.93        12.83 o
   4   6   1        138.57        105.93         8.01 o
   5   6   1          0.02          0.63         0.81 o
   6   6   1         14.81         14.95         2.01 o
  -8   7   1          7.17          6.65         0.95 o
  -7   7   1          6.59          5.08         1.10 o
  -6   7   1          1.88          1.61         1.03 o
  -5   7   1         27.34         29.01         2.36 o
  -4   7   1        159.69        151.30         8.87 o
  -3   7   1         72.38         69.57         5.81 o
  -2   7   1       1134.83       1117.17        22.45 o
  -1   7   1          0.75          0.08         0.42 o
   0   7   1         68.42         66.53         5.37 o
   1   7   1         36.34         40.87         4.22 o
   2   7   1         14.75         22.32         2.45 o
   3   7   1         58.35         59.49         5.97 o
   4   7   1         12.28         10.57         2.43 o
   5   7   1         43.18         45.56         2.95 o
  -8   8   1         12.76         14.56         1.78 o
  -7   8   1         15.32         13.06         1.58 o
  -6   8   1         15.09         13.17         1.79 o
  -5   8   1          0.99          0.65         0.65 o
  -4   8   1        141.23        138.32         5.05 o
  -3   8   1         95.13         92.81         7.03 o
  -2   8   1        210.74        220.01        10.42 o
  -1   8   1         39.36         36.79         4.27 o
   0   8   1        278.29        250.80        11.25 o
   1   8   1        445.53        396.76        14.10 o
   2   8   1          5.88          5.64         1.31 o
   3   8   1        150.00        137.52         8.82 o
   4   8   1         81.68         78.82         6.10 o
  -7   9   1          0.00         -0.02         0.40 o
  -6   9   1        127.39        136.20         8.02 o
  -5   9   1         54.75         48.30         5.28 o
  -4   9   1          0.70          0.57         0.50 o
  -3   9   1        194.25        185.32         7.34 o
  -2   9   1         12.05         10.69         1.75 o
  -1   9   1        114.82        113.71         8.14 o
   0   9   1        224.50        247.20        11.73 o
   1   9   1        101.05        110.01         8.29 o
   2   9   1        333.10        352.46         9.72 o
   3   9   1         45.73         37.66         4.25 o
  -7  10   1          5.58          4.92         1.10 o
  -6  10   1        432.47        452.82        13.47 o
  -5  10   1        145.88        142.85         8.62 o
  -4  10   1          0.70          3.41         1.00 o
  -3  10   1        128.72        124.57         6.03 o
  -2  10   1         34.82         36.53         2.62 o
  -1  10   1         35.28         36.50         3.33 o
   0  10   1        587.45        580.46        30.56 o
   1  10   1          7.07          8.11         2.16 o
   2  10   1          8.52         11.69         2.30 o
   3  10   1         49.37         60.06         3.90 o
  -6  11   1         38.45         46.63         3.68 o
  -5  11   1        230.51        252.69        10.31 o
  -4  11   1          1.94          1.26         0.77 o
  -3  11   1          2.00          1.62         0.97 o
  -2  11   1          1.77          0.82         0.86 o
  -1  11   1          7.91          6.38         1.32 o
   0  11   1         43.12         44.37         3.19 o
   1  11   1         47.36         47.22         4.45 o
   2  11   1         12.07         10.21         1.55 o
  -5  12   1         16.60         17.25         2.20 o
  -4  12   1        246.74        271.65         9.51 o
  -3  12   1         29.22         29.60         3.06 o
  -2  12   1          2.06          2.93         1.04 o
  -1  12   1         22.31         26.51         3.26 o
   0  12   1         44.34         45.39         3.97 o
   2 -13   2         43.92         45.14         3.19 o
  -1 -12   2          4.22          5.01         1.13 o
   0 -12   2          1.75          3.66         1.24 o
   1 -12   2         20.49         21.82         2.89 o
   2 -12   2          0.07         -0.26         0.42 o
   3 -12   2          0.02          0.39         0.31 o
   4 -12   2         23.99         22.69         1.80 o
  -2 -11   2         17.11         14.73         2.12 o
  -1 -11   2          0.05         -0.09         0.51 o
   0 -11   2        131.88        146.73         8.59 o
   1 -11   2        393.36        421.48        14.77 o
   2 -11   2         23.72         23.57         2.31 o
   3 -11   2         45.00         42.52         4.62 o
   4 -11   2          7.96          6.96         1.46 o
   5 -11   2          8.91          9.13         1.29 o
   6 -11   2         13.04         16.04         1.81 o
  -3 -10   2          2.64          2.72         1.13 o
  -2 -10   2          7.16          6.97         1.79 o
  -1 -10   2          0.21         -0.27         0.95 o
   0 -10   2         87.71         89.13         7.22 o
   1 -10   2          8.16          8.29         2.08 o
   2 -10   2         11.10         11.36         1.71 o
   3 -10   2         17.09         18.48         3.28 o
   4 -10   2          4.61          4.39         1.09 o
   5 -10   2         10.04          9.21         1.52 o
   6 -10   2          8.57          7.41         1.12 o
  -4  -9   2         10.29         10.95         1.94 o
  -3  -9   2         30.19         32.76         3.73 o
  -2  -9   2          8.46          8.38         2.11 o
  -1  -9   2          3.13          2.38         1.26 o
   0  -9   2         85.64         82.04         7.05 o
   1  -9   2         99.81         97.65         5.30 o
   2  -9   2        202.93        207.47         8.07 o
   3  -9   2        574.34        584.92        20.66 o
   4  -9   2         39.25         40.57         3.32 o
   5  -9   2         51.79         46.96         5.15 o
   6  -9   2         18.60         19.51         2.06 o
   7  -9   2          1.11          0.85         0.24 o
  -5  -8   2          1.18          0.25         0.39 o
  -4  -8   2         76.66         65.59         5.56 o
  -3  -8   2          1.24          0.94         1.31 o
  -2  -8   2         71.56         70.58         4.43 o
  -1  -8   2          0.24         -1.14         1.14 o
   0  -8   2        118.78        118.91         7.87 o
   1  -8   2         72.57         61.64         5.60 o
   2  -8   2          1.30          0.24         0.62 o
   3  -8   2        255.38        245.96         8.85 o
   4  -8   2         25.11         18.13         2.25 o
   5  -8   2         67.95         64.91         6.08 o
   6  -8   2         34.94         40.22         3.13 o
   7  -8   2          2.24          4.31         0.90 o
  -5  -7   2         31.58         36.28         3.82 o
  -4  -7   2        222.80        202.09        10.59 o
  -3  -7   2         53.20         52.48         5.57 o
  -2  -7   2          8.70          8.13         1.46 o
  -1  -7   2        269.23        281.99        11.10 o
   0  -7   2         52.69         54.53         3.39 o
   1  -7   2        117.56         93.30         6.36 o
   2  -7   2        158.96        136.07         7.74 o
   3  -7   2        138.06        137.44         5.64 o
   4  -7   2         56.17         48.52         5.01 o
   5  -7   2          9.78         10.71         1.95 o
   6  -7   2         79.86         84.78         7.05 o
   7  -7   2         40.16         39.69         2.89 o
   8  -7   2         13.95         16.84         1.91 o
  -6  -6   2         51.21         55.10         3.80 o
  -5  -6   2          5.11          5.01         1.55 o
  -4  -6   2         43.41         39.48         3.44 o
  -3  -6   2         16.35         14.76         1.98 o
  -2  -6   2         22.42         21.86         2.21 o
  -1  -6   2         77.25         55.97         4.73 o
   0  -6   2        183.26        177.39         7.71 o
   1  -6   2        249.32        238.56        11.85 o
   2  -6   2         48.25         45.39         4.18 o
   3  -6   2        268.88        247.76         7.11 o
   4  -6   2        223.65        223.71        10.51 o
   5  -6   2        281.78        273.29         8.59 o
   6  -6   2          0.96          0.70         0.95 o
   7  -6   2         37.30         36.15         2.92 o
   8  -6   2          0.21          0.13         0.28 o
  -6  -5   2          8.52         11.63         1.47 o
  -5  -5   2          1.00          1.65         0.72 o
  -4  -5   2        157.19        139.36         6.61 o
  -3  -5   2         50.15         45.20         3.33 o
  -2  -5   2         36.29         32.62         2.54 o
  -1  -5   2        263.65        258.02         9.34 o
   0  -5   2        801.24        779.79        14.85 o
   1  -5   2         55.52         52.20         3.92 o
   2  -5   2          4.68         24.72        16.94 o
   3  -5   2        398.04        422.87        16.12 o
   4  -5   2        595.34        554.94        15.91 o
   5  -5   2        325.19        335.00         9.36 o
   6  -5   2         13.32          9.12         2.30 o
   7  -5   2         54.32         53.76         3.62 o
   8  -5   2        118.91        135.81         6.31 o
  -7  -4   2         51.44         61.88         4.06 o
  -6  -4   2         60.61         61.18         5.87 o
  -5  -4   2          0.85          0.72         0.75 o
  -4  -4   2         41.83         43.21         3.36 o
  -3  -4   2         10.17          6.73         1.70 o
  -2  -4   2         46.13         44.49         3.93 o
  -1  -4   2       1572.40       1540.00        20.88 o
   0  -4   2          1.68          2.03         0.76 o
   1  -4   2        384.13        374.13         5.11 o
   2  -4   2         46.46         50.45         3.94 o
   3  -4   2        206.10        218.94        14.45 o
   4  -4   2         84.40         87.52         6.16 o
   5  -4   2         16.85         13.75         2.64 o
   6  -4   2         25.13         21.95         2.01 o
   7  -4   2        706.41        785.00        16.07 o
   8  -4   2        128.78        133.97         6.39 o
  -7  -3   2          0.03          0.32         0.59 o
  -6  -3   2          0.59          0.91         0.56 o
  -5  -3   2        103.48         94.00         4.14 o
  -4  -3   2         42.56         38.37         4.06 o
  -3  -3   2        238.70        207.99         8.60 o
  -2  -3   2        282.10        308.92         9.38 o
  -1  -3   2         97.70         83.89         4.34 o
   0  -3   2       5266.30       5070.71        32.82 o
   1  -3   2       7746.65       7194.89        34.22 o
   2  -3   2       1122.31       1252.00        20.92 o
   3  -3   2         66.20         69.59         3.03 o
   4  -3   2        353.34        386.05        12.43 o
   5  -3   2          2.78          2.14         1.24 o
   6  -3   2        187.76        182.93         5.77 o
   7  -3   2        260.19        280.22         8.27 o
   8  -3   2          0.01         -0.66         0.66 o
  -7  -2   2         16.25         18.69         2.96 o
  -6  -2   2        143.91        142.53         6.31 o
  -5  -2   2         52.75         51.44         2.32 o
  -4  -2   2        420.01        428.71        12.54 o
  -3  -2   2         21.26         24.75         2.68 o
  -2  -2   2         51.27         44.82         2.21 o
  -1  -2   2        282.82        284.81        10.56 o
   0  -2   2       5881.87       4170.85        27.41 o
   2  -2   2        335.95        287.58         3.65 o
   3  -2   2         85.88         74.22         4.69 o
   4  -2   2        133.92        146.27         7.61 o
   5  -2   2         24.88         22.94         3.44 o
   6  -2   2        183.24        180.42         4.87 o
   7  -2   2          0.01          0.63         0.95 o
  -8  -1   2          8.10          9.46         1.64 o
  -7  -1   2        175.45        182.12         9.72 o
  -6  -1   2        165.17        176.06         5.77 o
  -5  -1   2       1297.41       1275.27        25.06 o
  -4  -1   2        153.07        148.83         5.10 o
  -3  -1   2         52.23         46.70         3.30 o
  -2  -1   2         12.33         15.10         0.97 o
  -1  -1   2          6.80          7.15         0.48 o
   0  -1   2          7.48          9.44         1.07 o
   1  -1   2        867.50        823.02        61.70 o
   2  -1   2        396.27        415.91        16.66 o
   3  -1   2          3.50          3.38         0.64 o
   4  -1   2          4.43          5.46         1.48 o
   5  -1   2          3.84         13.64         2.64 o
   6  -1   2        346.17        332.87         7.68 o
   7  -1   2          1.32          0.95         0.68 o
  -8   0   2         19.87         20.39         2.60 o
  -7   0   2         37.07         30.12         4.85 o
  -6   0   2       2089.05       1981.40        14.89 o
  -5   0   2        187.48        200.66         9.82 o
  -4   0   2          1.39         -0.17         0.63 o
  -3   0   2        118.10        114.27         3.48 o
  -2   0   2        450.76        510.14         7.90 o
  -1   0   2      11005.41       9752.77        29.98 o
   0   0   2         44.60         42.79         1.07 o
   1   0   2        154.42        160.11         3.41 o
   2   0   2        105.14        127.08         2.27 o
   3   0   2        983.05       1133.10        48.53 o
   4   0   2         70.23         79.89         8.16 o
   5   0   2         30.66         22.75         3.43 o
   6   0   2          8.61          8.13         1.19 o
   7   0   2          3.52          3.67         0.66 o
  -8   1   2          2.09          2.22         0.89 o
  -7   1   2        202.50        211.76         7.60 o
  -6   1   2          3.59          3.27         0.52 o
  -5   1   2        328.92        327.60        12.45 o
  -4   1   2        128.02        126.22         6.76 o
  -3   1   2        377.10        435.00         7.97 o
  -2   1   2       1655.89       1726.35        12.81 o
  -1   1   2        496.34        574.66         4.90 o
   0   1   2       1375.04       1446.68         6.50 o
   1   1   2         22.31         37.55         1.70 o
   2   1   2        297.09        244.12         5.14 o
   3   1   2        223.83        268.91        13.16 o
   4   1   2          1.95          3.20         0.78 o
   5   1   2          0.58          2.00         1.04 o
   6   1   2         39.54         40.71         3.39 o
   7   1   2         58.72         57.65         3.49 o
  -8   2   2          5.57          4.91         1.37 o
  -7   2   2         96.21         89.14         4.02 o
  -6   2   2         47.77         44.16         2.21 o
  -5   2   2         66.64         78.76         6.15 o
  -4   2   2         92.14         96.77         5.96 o
  -3   2   2        999.63       1081.85        17.29 o
  -2   2   2          2.85          1.72         0.25 o
  -1   2   2       1132.30       1148.63        11.17 o
   0   2   2        926.34        891.30         7.40 o
   1   2   2        125.48        129.12         6.04 o
   2   2   2       1342.45       1364.95        13.29 o
   3   2   2        875.78       1105.25        19.69 o
   4   2   2         95.10        101.78         6.72 o
   5   2   2          2.77          2.46         1.21 o
   6   2   2         16.39         13.35         1.94 o
   7   2   2          0.17          0.66         0.58 o
  -8   3   2         79.84         81.83         3.89 o
  -7   3   2        152.77        149.77         5.20 o
  -6   3   2         49.81         45.05         2.22 o
  -5   3   2        214.37        210.56        10.18 o
  -4   3   2         68.16         57.73         4.74 o
  -3   3   2        393.79        397.60         9.64 o
  -2   3   2        526.36        494.09         6.21 o
  -1   3   2        385.83        381.99         5.37 o
   0   3   2       3542.11       3533.86        28.41 o
   1   3   2        452.61        547.53         7.22 o
   2   3   2         68.51         89.68         5.33 o
   3   3   2        114.16         93.01         6.17 o
   4   3   2         25.61         18.47         3.00 o
   5   3   2          7.79          4.43         1.00 o
   6   3   2         60.76         55.20         3.81 o
   7   3   2          3.30          3.31         1.11 o
  -8   4   2         12.81         11.65         1.62 o
  -7   4   2          1.94          2.28         0.65 o
  -6   4   2        148.40        140.60         3.93 o
  -5   4   2        136.00        144.30         8.54 o
  -4   4   2        103.46        121.39         7.13 o
  -3   4   2          4.24          8.13         0.96 o
  -2   4   2         16.67         13.23         1.13 o
  -1   4   2       3731.83       3885.82        32.40 o
   0   4   2        471.53        507.82         6.23 o
   1   4   2         44.86         58.22         9.68 o
   2   4   2         11.96         11.43         2.05 o
   3   4   2         93.60         90.43         6.50 o
   4   4   2        237.60        232.97         7.87 o
   5   4   2         51.50         45.62         3.55 o
   6   4   2          7.16          5.36         1.64 o
  -8   5   2         16.61         21.69         1.79 o
  -7   5   2         12.94         11.25         1.37 o
  -6   5   2         56.11         60.01         2.84 o
  -5   5   2         49.72         48.71         5.17 o
  -4   5   2         39.99         38.95         3.01 o
  -3   5   2          0.41          0.66         0.56 o
  -2   5   2        260.93        259.95        11.70 o
  -1   5   2       2038.32       2052.63        17.45 o
   0   5   2         56.27         58.44         2.33 o
   1   5   2        771.35        793.54        25.85 o
   2   5   2          5.03          6.34         1.64 o
   3   5   2         65.09         70.18         5.99 o
   4   5   2         79.69         67.94         4.97 o
   5   5   2          7.96          5.77         1.84 o
   6   5   2          3.55          3.19         1.11 o
  -8   6   2         27.43         21.75         1.81 o
  -7   6   2        446.60        442.25        10.32 o
  -6   6   2        115.92        108.53         5.72 o
  -5   6   2         82.82         72.83         3.65 o
  -4   6   2         20.33         20.57         3.22 o
  -3   6   2        214.82        232.73         6.98 o
  -2   6   2          0.57         -0.31         0.46 o
  -1   6   2        543.61        567.35        16.52 o
   0   6   2        124.80        115.53         3.60 o
   1   6   2        543.11        507.76        10.10 o
   2   6   2          7.98         10.18         2.27 o
   3   6   2         40.62         31.29         4.36 o
   4   6   2          5.07          5.08         1.81 o
   5   6   2         23.85         21.99         3.26 o
   6   6   2          2.88          2.48         0.78 o
  -8   7   2         87.34         83.86         4.73 o
  -7   7   2          0.08          0.54         1.07 o
  -6   7   2         34.94         34.98         4.84 o
  -5   7   2         25.52         24.45         3.78 o
  -4   7   2        138.79        122.90         8.10 o
  -3   7   2          0.19         -0.11         0.39 o
  -2   7   2        200.49        210.58         9.61 o
  -1   7   2          2.14          4.91         1.44 o
   0   7   2          7.35          8.58         1.92 o
   1   7   2       1018.35        967.99        21.08 o
   2   7   2        402.33        425.90        15.62 o
   3   7   2          1.84          1.71         1.41 o
   4   7   2         17.76         24.20         3.65 o
   5   7   2          3.81          3.21         0.79 o
  -7   8   2         50.24         52.43         4.62 o
  -6   8   2         40.08         37.45         3.14 o
  -5   8   2        361.36        338.77         9.99 o
  -4   8   2         25.79         25.32         2.15 o
  -3   8   2          3.49          4.15         0.89 o
  -2   8   2          3.38          5.01         1.58 o
  -1   8   2          0.24          0.75         0.69 o
   0   8   2        439.85        446.84        15.43 o
   1   8   2        562.20        581.08        17.58 o
   2   8   2          2.31          1.41         0.73 o
   3   8   2         17.91         17.81         3.13 o
   4   8   2         20.48         21.45         3.05 o
  -7   9   2          1.98          1.19         0.69 o
  -6   9   2         22.73         22.79         3.33 o
  -5   9   2          8.90          6.85         1.40 o
  -4   9   2        122.28        113.08         4.68 o
  -3   9   2        101.94         96.25         4.26 o
  -2   9   2         17.40         12.40         1.85 o
  -1   9   2         29.98         24.91         3.83 o
   0   9   2        207.03        206.79        10.80 o
   1   9   2        635.31        654.37        39.55 o
   2   9   2        155.84        167.95         6.58 o
   3   9   2         31.40         31.32         3.72 o
   4   9   2          1.68          2.98         0.94 o
  -7  10   2         33.44         37.42         2.78 o
  -6  10   2         39.31         39.38         3.88 o
  -5  10   2        187.01        182.92         9.68 o
  -4  10   2          0.04         -0.19         0.68 o
  -3  10   2          2.26          1.59         0.75 o
  -2  10   2          0.46         -0.23         0.97 o
  -1  10   2          4.73          5.47         2.05 o
   0  10   2          0.01          0.33         0.68 o
   1  10   2         42.77         41.54         4.74 o
   2  10   2         33.45         31.81         2.42 o
   3  10   2        228.27        262.62         8.14 o
  -6  11   2        161.13        175.34         6.90 o
  -5  11   2          0.94          1.00         0.74 o
  -4  11   2          0.75          0.77         0.60 o
  -3  11   2         27.33         25.13         2.48 o
  -2  11   2          0.29          1.11         0.78 o
  -1  11   2         41.92         38.74         3.15 o
   0  11   2         15.64         17.18         1.95 o
   1  11   2         31.00         32.57         3.49 o
  -5  12   2         48.67         54.01         3.65 o
  -4  12   2         49.87         56.47         4.13 o
  -3  12   2         83.41         90.78         5.95 o
  -2  12   2         68.51         63.94         3.47 o
  -1  12   2         20.90         23.76         2.99 o
   0  12   2         34.30         34.92         3.31 o
  -1 -12   3         49.77         55.42         3.72 o
   0 -12   3         12.95         11.00         1.94 o
   1 -12   3        219.72        248.84         9.22 o
   2 -12   3         26.88         28.96         3.37 o
   3 -12   3          0.06          0.47         0.53 o
   4 -12   3         90.29         91.70         3.38 o
  -2 -11   3          2.34          2.39         0.67 o
  -1 -11   3         20.06         24.07         3.20 o
   0 -11   3          3.58          3.19         1.29 o
   1 -11   3         11.27          8.15         2.00 o
   2 -11   3         10.39          9.58         2.10 o
   3 -11   3         25.43         23.07         2.62 o
   4 -11   3         13.51         15.69         1.81 o
   5 -11   3          1.62          0.52         0.44 o
  -3 -10   3        372.98        387.82         7.59 o
  -2 -10   3         44.23         42.65         4.39 o
  -1 -10   3          8.58          6.37         1.91 o
   0 -10   3         24.00         22.18         3.58 o
   1 -10   3          1.22          1.69         0.82 o
   2 -10   3         60.96         63.84         5.89 o
   3 -10   3         35.10         32.80         4.33 o
   4 -10   3          2.05          3.31         0.98 o
   5 -10   3          2.48          2.86         0.90 o
   6 -10   3          1.36          0.91         0.52 o
  -4  -9   3          5.30          3.76         1.18 o
  -3  -9   3          9.38          8.28         1.38 o
  -2  -9   3         85.43         84.94         6.90 o
  -1  -9   3         47.88         55.75         5.72 o
   0  -9   3         24.35         25.36         3.94 o
   1  -9   3         65.31         60.24         5.82 o
   2  -9   3          0.01         -0.51         0.51 o
   3  -9   3         24.05         20.46         2.48 o
   4  -9   3          3.70          4.32         1.15 o
   5  -9   3         69.63         63.96         5.88 o
   6  -9   3         19.96         20.83         2.07 o
   7  -9   3          4.82          4.62         1.14 o
  -5  -8   3         33.32         38.56         3.21 o
  -4  -8   3         88.08         84.97         6.31 o
  -3  -8   3         83.70         81.44         6.46 o
  -2  -8   3        124.66        105.64         7.85 o
  -1  -8   3          2.18          3.62         1.51 o
   0  -8   3          6.22          8.47         1.54 o
   1  -8   3         19.26         22.33         3.36 o
   2  -8   3          0.09          0.02         0.37 o
   3  -8   3         48.35         57.47         6.11 o
   4  -8   3         64.61         61.99         3.39 o
   5  -8   3          2.52          3.06         1.38 o
   6  -8   3        118.86        118.02         7.74 o
   7  -8   3          6.97          9.53         1.78 o
  -5  -7   3         60.57         67.05         5.24 o
  -4  -7   3         30.98         30.55         4.13 o
  -3  -7   3         20.66         24.88         3.66 o
  -2  -7   3        375.19        380.84        18.66 o
  -1  -7   3          7.59          6.31         1.73 o
   0  -7   3          1.60          1.93         0.91 o
   1  -7   3         31.25         27.46         3.53 o
   2  -7   3         91.33         89.71         4.60 o
   3  -7   3        164.28        170.07         9.76 o
   4  -7   3          3.05          4.13         1.04 o
   5  -7   3         72.88         77.49         6.51 o
   6  -7   3         48.12         51.55         5.35 o
   7  -7   3          0.12          0.31         0.31 o
  -6  -6   3          0.23          0.29         0.68 o
  -5  -6   3          7.85          7.59         2.00 o
  -4  -6   3         25.02         24.53         3.83 o
  -3  -6   3         47.00         47.70         5.22 o
  -2  -6   3        129.80        119.05         5.25 o
  -1  -6   3        784.40        692.30        17.44 o
   0  -6   3        898.34        906.58        18.51 o
   1  -6   3         16.65         22.39         2.01 o
   2  -6   3        374.27        400.04         9.10 o
   3  -6   3         85.43         97.69         7.13 o
   4  -6   3         36.59         30.64         4.07 o
   5  -6   3          1.08          2.38         1.54 o
   6  -6   3         76.75         79.81         4.56 o
   7  -6   3         12.40          9.39         1.38 o
  -6  -5   3          3.17          3.11         0.96 o
  -5  -5   3         32.32         29.31         4.07 o
  -4  -5   3         65.60         66.85         6.18 o
  -3  -5   3         98.65         94.20         4.83 o
  -2  -5   3         12.85         21.38         3.10 o
  -1  -5   3        199.95        220.16         8.93 o
   0  -5   3        217.96        206.23         8.21 o
   1  -5   3          4.53          2.51         0.92 o
   2  -5   3         77.14         79.13         4.51 o
   3  -5   3        183.87        194.62         9.46 o
   4  -5   3          0.08          2.09         1.09 o
   5  -5   3         12.69         10.76         1.74 o
   6  -5   3         44.00         46.95         3.52 o
   7  -5   3        134.43        140.37         5.39 o
   8  -5   3         14.49         12.91         1.69 o
  -7  -4   3        120.60        138.11         3.83 o
  -6  -4   3         22.25         24.98         2.42 o
  -5  -4   3         73.47         70.96         4.44 o
  -4  -4   3         85.31         69.24         3.45 o
  -3  -4   3       1162.74        975.52        20.55 o
  -2  -4   3         11.69         10.95         2.02 o
  -1  -4   3          2.85         15.95         2.27 o
   0  -4   3       1529.08       1488.23        20.52 o
   1  -4   3        537.40        557.57        11.10 o
   2  -4   3         91.60        105.90         3.79 o
   3  -4   3         34.41         31.71         3.57 o
   4  -4   3          1.25          1.19         0.83 o
   5  -4   3         64.77         67.54         4.24 o
   6  -4   3         43.50         47.58         3.84 o
   7  -4   3         49.28         50.82         4.87 o
   8  -4   3        230.20        247.48         7.34 o
  -7  -3   3          2.78          2.75         0.73 o
  -6  -3   3         40.08         45.90         3.48 o
  -5  -3   3        396.07        387.87         8.53 o
  -4  -3   3          5.91          5.52         1.55 o
  -3  -3   3         33.76         35.01         3.61 o
  -2  -3   3         16.74         13.96         2.10 o
  -1  -3   3        714.75        745.30        14.58 o
   0  -3   3        164.97        161.80         6.04 o
   1  -3   3        280.75        355.28         8.49 o
   2  -3   3        760.15        819.67         9.27 o
   3  -3   3         36.82         34.12         3.52 o
   4  -3   3        208.83        208.22         9.79 o
   5  -3   3        245.57        237.57        11.47 o
   6  -3   3        204.20        211.12         7.38 o
   7  -3   3        202.81        228.93        10.05 o
  -7  -2   3          4.41          5.11         1.04 o
  -6  -2   3         29.33         28.91         2.82 o
  -5  -2   3          5.09          6.10         1.03 o
  -4  -2   3          3.07          3.12         1.12 o
  -3  -2   3          2.42          0.76         0.48 o
  -2  -2   3          7.95          5.12         0.88 o
  -1  -2   3         41.17         29.77         2.64 o
   0  -2   3          1.56          2.19         0.63 o
   1  -2   3       9297.51       9915.33       106.42 o
   2  -2   3          0.02          0.15         0.29 o
   3  -2   3        155.21        179.78         7.86 o
   4  -2   3        317.03        316.44        11.83 o
   5  -2   3         11.89         11.66         2.62 o
   6  -2   3          0.74         -0.30         0.53 o
   7  -2   3         63.80         66.08         3.69 o
  -8  -1   3         68.81         86.15         4.65 o
  -7  -1   3          6.87          7.81         1.65 o
  -6  -1   3         27.70         27.91         2.27 o
  -5  -1   3        444.67        448.36        15.12 o
  -4  -1   3        427.22        417.31        13.28 o
  -3  -1   3         51.28         65.25         4.04 o
  -2  -1   3        909.97        909.75        12.12 o
  -1  -1   3       1190.07       1222.34        10.80 o
   0  -1   3        569.27        663.63        32.22 o
   1  -1   3       2590.83       2610.02        33.53 o
   2  -1   3        226.32        219.25         4.58 o
   3  -1   3          1.24          1.80         1.04 o
   4  -1   3        524.89        571.49        16.25 o
   5  -1   3          3.08          2.39         1.22 o
   6  -1   3          0.60          0.50         0.57 o
   7  -1   3         28.79         32.31         3.67 o
  -8   0   3         33.99         32.70         3.22 o
  -7   0   3          0.31          1.39         0.62 o
  -6   0   3         72.16         68.70         2.76 o
  -5   0   3         39.98         30.34         3.96 o
  -4   0   3          3.80          3.11         1.17 o
  -3   0   3         60.74         68.11         2.84 o
  -2   0   3        240.61        243.61         3.32 o
  -1   0   3        156.68        112.95         2.26 o
   0   0   3        398.56        381.92         9.49 o
   1   0   3         19.22         24.68         0.80 o
   2   0   3          0.21          1.94         1.38 o
   3   0   3       1833.83       2121.43        67.69 o
   4   0   3         37.43         37.11         4.10 o
   5   0   3        117.48        103.20         5.34 o
   6   0   3        108.19         99.25         8.71 o
   7   0   3          0.43         -0.02         0.35 o
  -8   1   3         16.94         15.69         2.36 o
  -7   1   3         11.76         11.11         1.40 o
  -6   1   3         54.55         49.86         2.15 o
  -5   1   3         50.22         47.42         4.87 o
  -4   1   3         24.13         33.16         3.60 o
  -3   1   3       4247.36       4856.03        38.88 o
  -2   1   3        556.40        560.39         5.23 o
  -1   1   3         92.63        102.27         2.19 o
   0   1   3          5.59          5.97         0.96 o
   1   1   3         68.03         82.20         8.88 o
   2   1   3        521.81        520.71        23.29 o
   3   1   3        202.71        208.20         5.98 o
   4   1   3          2.50          3.68         0.93 o
   5   1   3         34.65         26.78         3.78 o
   6   1   3        183.18        161.02        10.84 o
   7   1   3          2.32          2.93         0.77 o
  -8   2   3         68.86         66.74         4.94 o
  -7   2   3          9.33          7.39         1.14 o
  -6   2   3         12.88         12.00         1.16 o
  -5   2   3          0.78          0.55         0.50 o
  -4   2   3        142.02        168.51         8.19 o
  -3   2   3        784.45        844.15        35.26 o
  -2   2   3       1105.96       1122.99        14.85 o
  -1   2   3        205.83        215.52         3.72 o
   0   2   3          0.07          0.55         0.22 o
   1   2   3         54.59         66.85         3.20 o
   2   2   3        140.63        134.15         4.39 o
   3   2   3        402.33        386.76        12.23 o
   4   2   3         16.30         15.71         2.75 o
   5   2   3        201.98        181.25        10.04 o
   6   2   3          5.82          4.67         1.62 o
   7   2   3          0.09         -0.30         0.43 o
  -8   3   3          7.82          6.36         1.41 o
  -7   3   3         55.20         49.38         2.94 o
  -6   3   3         19.61         16.56         1.37 o
  -5   3   3        178.53        200.33        10.36 o
  -4   3   3        225.26        233.00        10.15 o
  -3   3   3         95.40        104.04         4.28 o
  -2   3   3         13.98         11.47         0.82 o
  -1   3   3        236.57        255.43         5.22 o
   0   3   3       1096.10       1059.12        15.23 o
   1   3   3        747.26        751.99        15.11 o
   2   3   3         34.81         33.98         3.51 o
   3   3   3        104.89         94.99         6.55 o
   4   3   3         40.62         42.24         2.29 o
   5   3   3        287.46        265.89        12.23 o
   6   3   3        203.74        185.53         9.37 o
   7   3   3         74.01         87.74         4.59 o
  -8   4   3          4.82          3.45         0.74 o
  -7   4   3          0.26          0.47         0.51 o
  -6   4   3        146.19        140.44         3.91 o
  -5   4   3         20.92         27.15         3.80 o
  -4   4   3        395.24        430.88        13.79 o
  -3   4   3         31.41         35.04         2.09 o
  -2   4   3        916.86       1042.93        10.38 o
  -1   4   3        498.79        600.82        23.37 o
   0   4   3        290.46        324.34         7.13 o
   1   4   3          1.54          2.91         1.12 o
   2   4   3        140.07        132.62         7.53 o
   3   4   3          5.52          3.78         1.43 o
   4   4   3          8.01          6.91         1.13 o
   5   4   3         28.28         22.56         3.02 o
   6   4   3          1.34          1.68         0.94 o
  -8   5   3          8.64         11.07         1.98 o
  -7   5   3         80.37         83.13         3.62 o
  -6   5   3         75.25         65.53         5.64 o
  -5   5   3        111.60        115.84         5.60 o
  -4   5   3         18.37         23.49         2.42 o
  -3   5   3        118.93        101.70         3.78 o
  -2   5   3         53.93         77.64         5.21 o
  -1   5   3       1552.25       1747.73       111.26 o
   0   5   3         63.72         51.25         2.29 o
   1   5   3         14.44         20.71         2.94 o
   2   5   3          7.82          7.69         1.95 o
   3   5   3         97.29        107.46         4.28 o
   4   5   3        292.66        286.68         8.88 o
   5   5   3         37.07         37.36         4.28 o
   6   5   3          5.56          7.17         1.60 o
  -8   6   3          1.54          2.07         0.87 o
  -7   6   3          3.54          2.31         0.77 o
  -6   6   3          1.87          1.82         0.70 o
  -5   6   3         25.03         25.91         2.22 o
  -4   6   3          1.88          3.35         0.96 o
  -3   6   3        234.88        221.26         7.14 o
  -2   6   3         45.96         53.70         3.32 o
  -1   6   3         69.85         83.85         3.93 o
   0   6   3        380.02        416.62        18.91 o
   1   6   3        200.74        172.27         6.45 o
   2   6   3        901.77        909.47        15.33 o
   3   6   3          0.67          2.44         1.37 o
   4   6   3         30.01         32.06         4.25 o
   5   6   3          3.44          2.20         0.90 o
  -8   7   3         73.73         72.81         4.02 o
  -7   7   3          4.78          5.28         1.09 o
  -6   7   3          1.53          2.41         0.86 o
  -5   7   3        342.76        318.46         9.62 o
  -4   7   3         28.75         25.44         3.71 o
  -3   7   3        291.79        307.25         8.73 o
  -2   7   3          3.62          3.87         0.94 o
  -1   7   3         36.63         35.64         2.74 o
   0   7   3        348.15        337.16        12.28 o
   1   7   3        544.71        512.12        11.06 o
   2   7   3         76.91         73.93         6.52 o
   3   7   3         92.69         94.67         7.43 o
   4   7   3         26.15         21.26         3.32 o
   5   7   3          7.40          6.17         1.36 o
  -7   8   3          0.33         -0.18         0.44 o
  -6   8   3          8.35          8.79         1.53 o
  -5   8   3        959.89        935.73        16.81 o
  -4   8   3         34.36         29.96         2.38 o
  -3   8   3         55.10         57.18         3.23 o
  -2   8   3         20.17         18.81         1.83 o
  -1   8   3         93.93         94.94         7.30 o
   0   8   3         67.48         65.89         6.07 o
   1   8   3        462.12        420.79        15.33 o
   2   8   3        179.74        174.55        18.59 o
   3   8   3        114.14        114.12         7.73 o
   4   8   3         40.91         48.28         4.31 o
  -7   9   3         24.54         26.10         2.62 o
  -6   9   3          8.58          7.69         1.34 o
  -5   9   3          2.09          3.06         1.18 o
  -4   9   3        437.40        429.51         9.07 o
  -3   9   3         10.68          8.22         1.19 o
  -2   9   3          1.56          1.85         0.61 o
  -1   9   3          0.19         -0.61         0.79 o
   0   9   3          0.54          0.60         0.68 o
   1   9   3         31.44         29.11         3.94 o
   2   9   3         38.53         42.87         4.88 o
   3   9   3         25.11         28.92         3.37 o
  -6  10   3        108.71        113.35         6.40 o
  -5  10   3          1.25          1.33         1.06 o
  -4  10   3         16.37         17.23         2.16 o
  -3  10   3        151.57        136.14         6.15 o
  -2  10   3          9.56         14.20         2.93 o
  -1  10   3        170.61        172.08         9.96 o
   0  10   3         87.93         88.58         6.01 o
   1  10   3          5.30          6.17         1.16 o
   2  10   3          7.37          8.36         1.68 o
  -6  11   3         29.46         31.96         2.75 o
  -5  11   3          0.63          0.10         0.62 o
  -4  11   3         60.17         62.72         3.65 o
  -3  11   3         53.38         54.25         2.82 o
  -2  11   3          0.00          0.14         0.47 o
  -1  11   3          1.46          1.69         0.76 o
   0  11   3         99.06         95.86         4.33 o
   1  11   3          8.54          8.32         1.62 o
  -4  12   3          8.38          9.57         1.55 o
  -3  12   3          0.39          1.21         0.76 o
  -2  12   3          6.23          5.41         0.95 o
  -1  12   3          2.77          2.87         0.65 o
   0  12   3          0.57         -0.50         0.50 o
   0 -12   4          0.51          0.46         0.33 o
   1 -12   4         13.58         14.07         1.48 o
   2 -12   4          0.16          0.81         0.75 o
   3 -12   4          1.69          0.28         0.46 o
   4 -12   4         59.33         64.59         2.69 o
  -2 -11   4         10.72          9.40         1.28 o
  -1 -11   4         11.56         10.56         2.10 o
   0 -11   4          0.17         -0.60         0.72 o
   1 -11   4          9.16          9.49         2.05 o
   2 -11   4          0.01         -0.34         0.82 o
   3 -11   4         87.95         76.28         5.86 o
   4 -11   4         99.26         95.77         5.87 o
   5 -11   4          0.37          0.27         0.48 o
  -3 -10   4         40.34         39.41         2.31 o
  -2 -10   4          7.35         10.72         2.18 o
  -1 -10   4          7.90          8.71         2.17 o
   0 -10   4         27.12         29.62         4.03 o
   1 -10   4        107.99        111.58         7.72 o
   2 -10   4          3.43          6.11         1.95 o
   3 -10   4          0.04          0.36         0.52 o
   4 -10   4          1.82          1.15         0.68 o
   5 -10   4          0.07         -0.05         0.41 o
   6 -10   4          7.63         13.72         1.96 o
  -4  -9   4          0.07          0.63         0.63 o
  -3  -9   4        186.43        198.78         6.50 o
  -2  -9   4          2.93          2.46         1.34 o
  -1  -9   4        109.97        102.22         7.71 o
   0  -9   4         40.43         40.22         4.88 o
   1  -9   4          0.62          0.44         0.40 o
   2  -9   4          5.48          4.77         1.26 o
   3  -9   4         21.33         19.14         2.37 o
   4  -9   4          2.19          2.06         0.88 o
   5  -9   4          2.50          3.56         0.96 o
   6  -9   4          3.63          2.91         1.19 o
  -5  -8   4          1.94          3.67         1.00 o
  -4  -8   4          6.76          6.99         1.78 o
  -3  -8   4          8.86          8.50         1.55 o
  -2  -8   4          0.15          0.01         0.70 o
  -1  -8   4          1.31          1.12         0.82 o
   0  -8   4         89.87         90.96         7.09 o
   1  -8   4        128.74        132.91         8.13 o
   2  -8   4          5.43          5.28         1.30 o
   3  -8   4        109.27        115.60         4.77 o
   4  -8   4          2.18          2.07         4.12 o
   5  -8   4        121.48        120.51         5.45 o
   6  -8   4         29.66         24.35         3.38 o
   7  -8   4          3.00          3.65         1.02 o
  -5  -7   4          0.11          0.09         0.71 o
  -4  -7   4         33.76         33.22         4.31 o
  -3  -7   4         82.41         78.37         6.59 o
  -2  -7   4          0.42         -0.30         1.14 o
  -1  -7   4          0.09         -0.06         0.19 o
   0  -7   4          6.63          7.32         1.84 o
   1  -7   4         82.55         78.85         5.86 o
   2  -7   4         14.32         15.26         2.90 o
   3  -7   4         11.77         12.68         1.93 o
   4  -7   4         12.13         12.00         1.56 o
   5  -7   4          5.30          7.12         1.37 o
   6  -7   4        154.53        168.07         9.25 o
   7  -7   4         19.08         24.31         2.85 o
  -6  -6   4         72.36         77.51         4.66 o
  -5  -6   4         95.89        101.71         7.15 o
  -4  -6   4         57.49         58.92         5.89 o
  -3  -6   4          5.08          4.70         1.62 o
  -2  -6   4        136.90        131.71         8.20 o
  -1  -6   4        138.68        131.57         7.77 o
   0  -6   4        938.65        844.42        19.12 o
   1  -6   4        347.09        344.43        11.68 o
   2  -6   4         46.74         44.01         4.57 o
   3  -6   4          3.92          3.84         1.57 o
   4  -6   4          6.23          5.59         1.27 o
   5  -6   4         61.30         65.45         6.21 o
   6  -6   4          0.22          0.08         0.65 o
   7  -6   4          8.00          7.33         1.62 o
  -6  -5   4        119.16        125.49         7.05 o
  -5  -5   4        112.85        106.70         7.80 o
  -4  -5   4          0.81         -0.02         0.88 o
  -3  -5   4         34.91         29.00         3.80 o
  -2  -5   4         30.13         28.41         3.62 o
  -1  -5   4        346.39        333.01        11.68 o
   0  -5   4        272.36        295.74        10.62 o
   1  -5   4        123.91        132.58         6.46 o
   2  -5   4       5146.29       5281.39        50.69 o
   3  -5   4          6.42          6.60         1.85 o
   4  -5   4         12.72          9.44         2.19 o
   5  -5   4          2.38          2.93         0.95 o
   6  -5   4          0.33          1.86         1.25 o
   7  -5   4         12.87         13.08         2.22 o
  -7  -4   4         65.78         70.63         3.97 o
  -6  -4   4          0.79         -0.25         1.01 o
  -5  -4   4         12.51         12.03         2.69 o
  -4  -4   4         64.96         57.60         5.63 o
  -3  -4   4        203.97        184.68         9.20 o
  -2  -4   4         32.83         29.57         3.44 o
  -1  -4   4         16.41         16.65         1.77 o
   0  -4   4          4.59          3.21         1.12 o
   1  -4   4       2029.35       2113.25        24.61 o
   2  -4   4       3551.72       4049.02        40.31 o
   3  -4   4         22.99         20.68         3.02 o
   4  -4   4         21.29         23.83         3.48 o
   5  -4   4          1.80          1.32         0.55 o
   6  -4   4         24.95         27.26         3.79 o
   7  -4   4          2.53          3.22         1.23 o
  -7  -3   4         25.87         24.49         1.92 o
  -6  -3   4        412.10        430.88        11.33 o
  -5  -3   4       1632.77       1645.69        21.35 o
  -4  -3   4       1053.88        978.49        20.88 o
  -3  -3   4        146.34        129.04         7.19 o
  -2  -3   4          0.99          0.44         0.39 o
  -1  -3   4        428.76        401.56        11.42 o
   0  -3   4       1065.05        996.66        17.08 o
   1  -3   4        653.37        670.90        60.41 o
   2  -3   4         34.12         36.25         2.32 o
   3  -3   4        100.82        110.40         6.69 o
   4  -3   4          6.39          5.76         1.78 o
   5  -3   4         60.79         60.75         3.27 o
   6  -3   4          6.01          7.69         1.97 o
   7  -3   4         25.40         31.50         2.35 o
  -7  -2   4         44.99         44.90         2.95 o
  -6  -2   4          4.06          4.34         0.93 o
  -5  -2   4       1053.61       1026.71        15.67 o
  -4  -2   4        252.89        256.25        10.00 o
  -3  -2   4          1.21          1.49         0.78 o
  -2  -2   4         26.54         24.15         2.82 o
  -1  -2   4          0.00          0.93         0.73 o
   0  -2   4       3015.60       3258.06        31.31 o
   1  -2   4        682.48        659.59        27.58 o
   2  -2   4        306.95        336.42         6.78 o
   3  -2   4         26.58         21.69         2.83 o
   4  -2   4        882.04        895.46        21.13 o
   5  -2   4          0.69         -0.28         0.39 o
   6  -2   4          4.08          2.13         0.89 o
   7  -2   4         52.00         58.42         4.72 o
  -7  -1   4          3.26          3.33         0.66 o
  -6  -1   4        269.62        256.67         6.89 o
  -5  -1   4         87.68         80.06         3.79 o
  -4  -1   4        532.71        545.47        15.82 o
  -3  -1   4         13.02         15.61         1.56 o
  -2  -1   4        372.55        380.21        10.48 o
  -1  -1   4       1617.64       1634.19        35.67 o
   0  -1   4       1684.41       1732.95        11.05 o
   1  -1   4        206.46        216.82         4.95 o
   2  -1   4         10.73         11.66         1.23 o
   3  -1   4        422.43        428.72        12.70 o
   4  -1   4         17.15         24.53         3.49 o
   5  -1   4        212.15        198.31         7.38 o
   6  -1   4          4.93          3.81         1.52 o
   7  -1   4          0.22          0.87         0.90 o
  -8   0   4          2.76          3.62         1.09 o
  -7   0   4         92.66         96.34         4.82 o
  -6   0   4         46.52         44.72         2.54 o
  -5   0   4         49.44         45.78         4.92 o
  -4   0   4        370.98        355.56        12.48 o
  -3   0   4        540.37        612.89        16.24 o
  -2   0   4        481.78        606.74         9.75 o
  -1   0   4        144.08        155.16         3.58 o
   0   0   4          2.92          3.56         0.59 o
   1   0   4          2.51          6.51         1.09 o
   2   0   4         36.77         39.63         2.28 o
   3   0   4       1572.57       1797.29        95.18 o
   4   0   4        524.15        528.65        16.17 o
   5   0   4        134.78        124.52         5.86 o
   6   0   4          4.01          4.16         1.56 o
   7   0   4          9.37         12.79         2.17 o
  -8   1   4         73.34         80.08         5.07 o
  -7   1   4         60.84         58.29         4.67 o
  -6   1   4         18.03         14.49         1.26 o
  -5   1   4         59.28         56.35         5.47 o
  -4   1   4         80.19         65.86         5.27 o
  -3   1   4        341.26        410.04         7.68 o
  -2   1   4        102.28        122.28         3.20 o
  -1   1   4        669.71        697.05         7.87 o
   0   1   4        177.06        160.83         5.60 o
   1   1   4        351.89        375.40        28.93 o
   2   1   4        113.79        153.58         9.96 o
   3   1   4        211.52        235.33        21.98 o
   4   1   4          1.94          3.84         0.97 o
   5   1   4        326.45        319.93        13.53 o
   6   1   4        134.16        128.91         6.85 o
   7   1   4         69.87         74.14         3.76 o
  -8   2   4          0.60         -0.40         1.04 o
  -7   2   4         40.28         40.90         2.65 o
  -6   2   4          0.22          0.03         0.33 o
  -5   2   4        103.84         86.36         6.80 o
  -4   2   4        368.22        406.39        13.15 o
  -3   2   4        376.52        490.89         9.39 o
  -2   2   4          1.36          2.98         0.64 o
  -1   2   4        231.18        206.35         4.05 o
   0   2   4       3441.61       3505.95        30.19 o
   1   2   4        211.91        243.58        12.33 o
   2   2   4        255.93        280.76        11.34 o
   3   2   4         77.99         79.43         5.92 o
   4   2   4          3.64          4.65         1.00 o
   5   2   4         68.37         64.62         4.21 o
   6   2   4          2.41          0.99         0.56 o
  -8   3   4          8.12          8.18         1.55 o
  -7   3   4         35.95         34.26         2.06 o
  -6   3   4          2.33          3.69         0.62 o
  -5   3   4         67.22         52.88         5.38 o
  -4   3   4         47.25         39.37         4.26 o
  -3   3   4         40.64         46.23         3.01 o
  -2   3   4         48.68         54.66         1.94 o
  -1   3   4          2.67          4.05         0.58 o
   0   3   4        344.61        411.52        10.94 o
   1   3   4         39.90         35.87         3.50 o
   2   3   4          1.61          1.82         0.92 o
   3   3   4         13.43         13.99         2.67 o
   4   3   4        169.51        167.36         5.40 o
   5   3   4        127.61        115.09         7.91 o
   6   3   4         63.73         64.31         3.69 o
  -8   4   4          0.97          1.24         0.95 o
  -7   4   4        289.12        253.82         6.29 o
  -6   4   4        382.87        336.66         6.76 o
  -5   4   4          7.97          6.80         1.10 o
  -4   4   4          2.87          1.27         0.64 o
  -3   4   4          3.58          3.26         0.80 o
  -2   4   4        331.98        377.06         7.80 o
  -1   4   4          1.95          1.06         0.44 o
   0   4   4        168.15        161.45         7.43 o
   1   4   4        135.08        125.25         6.98 o
   2   4   4        180.29        160.87         8.72 o
   3   4   4         37.28         30.81         2.31 o
   4   4   4        172.89        159.38         6.07 o
   5   4   4          8.99          6.84         1.66 o
   6   4   4          3.52          1.96         0.90 o
  -8   5   4          0.79          8.83         1.88 o
  -7   5   4        125.77        113.09         5.09 o
  -6   5   4         52.24         47.60         2.52 o
  -5   5   4         66.07         59.40         2.79 o
  -4   5   4         71.49         78.59         4.59 o
  -3   5   4        284.03        303.86         9.03 o
  -2   5   4          2.15          3.69         1.21 o
  -1   5   4         84.83         85.58         5.05 o
   0   5   4        201.68        206.09         9.01 o
   1   5   4         22.26         18.34         2.01 o
   2   5   4        433.40        385.91        14.09 o
   3   5   4        220.28        227.22         8.02 o
   4   5   4          0.08          0.23         0.60 o
   5   5   4          3.34          1.41         0.77 o
   6   5   4         22.54         22.82         2.34 o
  -7   6   4         28.23         25.65         2.30 o
  -6   6   4         18.72         19.74         4.80 o
  -5   6   4         85.20         83.12         3.99 o
  -4   6   4        227.64        237.54        11.62 o
  -3   6   4        403.74        381.79        22.23 o
  -2   6   4         26.61         28.10         3.45 o
  -1   6   4         70.43         74.12         5.74 o
   0   6   4         93.40         86.37         6.26 o
   1   6   4        422.61        382.15         9.64 o
   2   6   4       1308.42       1403.20        58.18 o
   3   6   4          2.37          2.50         1.15 o
   4   6   4         19.28         15.38         2.87 o
   5   6   4          0.62          0.04         0.45 o
  -7   7   4          0.01          0.64         0.43 o
  -6   7   4          5.87          4.37         1.28 o
  -5   7   4        107.16         98.92         5.60 o
  -4   7   4          6.02          5.37         1.86 o
  -3   7   4        110.27        122.57         5.66 o
  -2   7   4        200.32        192.96         6.87 o
  -1   7   4         55.40         45.95         4.70 o
   0   7   4         80.68         77.29         4.50 o
   1   7   4        402.98        402.10        15.10 o
   2   7   4         52.95         55.21         5.70 o
   3   7   4        281.85        288.02        12.80 o
   4   7   4         10.86          9.00         1.93 o
  -7   8   4          7.57          5.77         1.30 o
  -6   8   4        230.47        236.94         7.65 o
  -5   8   4        402.34        398.45        11.52 o
  -4   8   4        254.22        259.12         8.49 o
  -3   8   4          1.83          2.02         0.82 o
  -2   8   4          1.29          2.77         1.02 o
  -1   8   4         71.31         67.59         8.35 o
   0   8   4         83.10         90.73         7.27 o
   1   8   4         44.16         34.26         4.39 o
   2   8   4         50.06         49.48         5.29 o
   3   8   4         42.55         42.99         4.56 o
   4   8   4        167.64        237.37         8.48 o
  -6   9   4         73.12         75.14         3.98 o
  -5   9   4        327.76        335.26         9.40 o
  -4   9   4        297.77        292.56         8.58 o
  -3   9   4          0.00         -0.79         1.14 o
  -2   9   4         30.99         25.37         2.68 o
  -1   9   4         57.10         53.83         5.74 o
   0   9   4         55.94         58.84         3.94 o
   1   9   4        143.28        166.44         9.24 o
   2   9   4          2.60          1.59         0.93 o
   3   9   4         10.96         15.16         2.26 o
  -6  10   4         59.92         67.07         4.61 o
  -5  10   4          3.18          3.50         1.34 o
  -4  10   4          6.68          4.83         1.13 o
  -3  10   4        262.33        269.18         8.44 o
  -2  10   4         93.59         97.89         7.48 o
  -1  10   4        215.88        213.36        10.83 o
   0  10   4         56.00         52.13         4.95 o
   1  10   4         35.26         37.85         2.72 o
   2  10   4        110.16        115.53         5.69 o
  -5  11   4         17.21         14.49         2.15 o
  -4  11   4          3.30          2.58         0.80 o
  -3  11   4         67.60         64.08         2.88 o
  -2  11   4         32.02         29.12         2.61 o
  -1  11   4          3.15          3.39         0.97 o
   0  11   4         70.98         90.11         3.84 o
   1  11   4         28.66         34.59         2.81 o
  -3  12   4         70.30         79.73         4.77 o
  -2  12   4         10.05          9.33         1.23 o
  -1  12   4         25.88         28.98         2.72 o
   0 -12   5         24.41         27.10         2.48 o
   1 -12   5         44.31         48.64         2.41 o
   2 -12   5          4.03          3.28         1.06 o
   3 -12   5          5.14          6.96         1.34 o
  -2 -11   5         40.18         48.51         3.30 o
  -1 -11   5         31.89         35.70         3.54 o
   0 -11   5         18.09         19.02         3.57 o
   1 -11   5          7.40          8.37         1.94 o
   2 -11   5         15.72         14.80         2.56 o
   3 -11   5          2.29          4.24         1.43 o
   4 -11   5         25.13         22.43         2.67 o
   5 -11   5          0.77          2.17         0.75 o
  -3 -10   5         73.92         76.62         4.27 o
  -2 -10   5          6.26          5.87         0.99 o
  -1 -10   5         19.85         18.23         3.02 o
   0 -10   5         26.26         32.13         4.10 o
   1 -10   5          0.01          0.54         0.67 o
   2 -10   5         25.63         21.36         3.40 o
   3 -10   5         21.26         21.49         3.41 o
   4 -10   5         23.31         21.71         3.04 o
   5 -10   5          5.07          4.82         0.89 o
  -4  -9   5          5.28          5.74         1.22 o
  -3  -9   5          0.04          0.08         0.33 o
  -2  -9   5          0.55          1.04         0.54 o
  -1  -9   5         74.51         88.17         7.10 o
   0  -9   5         66.07         75.46         6.61 o
   1  -9   5          3.44          8.15         2.11 o
   2  -9   5          3.87          2.11         1.01 o
   3  -9   5         39.07         37.92         3.31 o
   4  -9   5         29.49         24.72         3.57 o
   5  -9   5         10.87         10.49         1.52 o
   6  -9   5         36.56         37.72         3.44 o
  -4  -8   5         25.25         28.10         3.38 o
  -3  -8   5         39.95         45.34         3.34 o
  -2  -8   5          0.48          0.06         0.64 o
  -1  -8   5          5.72          3.43         1.53 o
   0  -8   5        308.33        321.57        13.65 o
   1  -8   5        246.94        229.52         8.08 o
   2  -8   5          4.75          5.88         1.05 o
   3  -8   5         27.77         22.75         2.11 o
   4  -8   5         16.83         12.71         1.89 o
   5  -8   5          2.07          1.12         0.63 o
   6  -8   5         22.25         30.34         3.47 o
  -5  -7   5         16.37         14.18         2.25 o
  -4  -7   5          5.61          4.28         1.52 o
  -3  -7   5         26.94         30.34         4.50 o
  -2  -7   5          0.12          2.54         1.48 o
  -1  -7   5          3.36          2.01         1.07 o
   0  -7   5         50.19         43.11         4.65 o
   1  -7   5          6.18          5.21         0.92 o
   2  -7   5         11.09         15.07         1.65 o
   3  -7   5         27.04         23.50         2.13 o
   4  -7   5         51.00         44.20         3.54 o
   5  -7   5          6.43          6.11         1.32 o
   6  -7   5          0.71          1.60         0.94 o
   7  -7   5         12.15         10.64         1.54 o
  -6  -6   5         50.65         62.04         3.94 o
  -5  -6   5          1.11          3.78         1.56 o
  -4  -6   5        301.24        292.39        12.98 o
  -3  -6   5         77.18         78.28         4.65 o
  -2  -6   5        201.20        212.94         7.59 o
  -1  -6   5         19.67         13.63         2.70 o
   0  -6   5        124.31         92.29         6.61 o
   1  -6   5        270.79        291.58        12.17 o
   2  -6   5        179.70        181.54         9.74 o
   3  -6   5          6.60         11.39         2.60 o
   4  -6   5         44.46         43.50         2.83 o
   5  -6   5         26.28         30.01         2.81 o
   6  -6   5         29.03         35.22         3.99 o
   7  -6   5          7.97          9.91         1.62 o
  -6  -5   5          3.54          2.57         1.08 o
  -5  -5   5        106.59        112.02         7.77 o
  -4  -5   5         61.85         59.88         5.95 o
  -3  -5   5          3.42          7.38         5.44 o
  -2  -5   5         33.18         36.46         4.22 o
  -1  -5   5         34.10         39.54         4.29 o
   0  -5   5        348.37        368.79        12.61 o
   1  -5   5        535.57        586.52        10.98 o
   2  -5   5         65.16         73.59         5.96 o
   3  -5   5         39.41         34.39         4.35 o
   4  -5   5         32.23         30.94         2.88 o
   5  -5   5          4.03          6.89         1.42 o
   6  -5   5         64.60         67.90         5.59 o
   7  -5   5         13.38         10.31         1.63 o
  -6  -4   5          0.33          0.73         0.69 o
  -5  -4   5          0.76          0.48         0.81 o
  -4  -4   5        404.98        397.17        15.07 o
  -3  -4   5        136.68        130.72         7.95 o
  -2  -4   5        105.45        101.12         6.66 o
  -1  -4   5        177.78        179.78         8.86 o
   0  -4   5         34.85         33.74         3.56 o
   1  -4   5        150.22        172.99        12.77 o
   2  -4   5       3832.39       3715.22        42.28 o
   3  -4   5         17.65         18.75         3.14 o
   4  -4   5         34.77         30.47         4.06 o
   5  -4   5        119.95        126.84         5.60 o
   6  -4   5         24.63         26.31         2.47 o
   7  -4   5         20.52         22.64         2.51 o
  -7  -3   5         20.45         24.21         2.73 o
  -6  -3   5          2.62          2.27         1.18 o
  -5  -3   5         25.75         23.09         3.67 o
  -4  -3   5        220.73        218.69        10.83 o
  -3  -3   5         50.92         45.50         4.46 o
  -2  -3   5         83.29         84.45         4.20 o
  -1  -3   5          4.52          4.34         1.33 o
   0  -3   5        231.10        253.40         9.67 o
   1  -3   5        549.38        678.33        18.74 o
   2  -3   5         57.50         70.16         8.81 o
   3  -3   5        230.62        208.90         9.63 o
   4  -3   5        263.43        257.66        11.70 o
   5  -3   5        131.93        121.48         5.93 o
   6  -3   5         31.63         34.46         4.10 o
   7  -3   5          5.46          4.78         1.26 o
  -7  -2   5         11.90         11.09         1.39 o
  -6  -2   5         61.89         68.40         3.39 o
  -5  -2   5        341.61        334.83         7.83 o
  -4  -2   5          2.31          1.56         0.95 o
  -3  -2   5         13.43         14.85         1.72 o
  -2  -2   5       1434.57       1500.56        42.33 o
  -1  -2   5         17.94         18.64         2.65 o
   0  -2   5        285.46        295.30        17.15 o
   1  -2   5         86.79         88.59         4.60 o
   2  -2   5         25.39         27.14         2.68 o
   3  -2   5         59.75         56.04         4.86 o
   4  -2   5        329.24        325.11        13.15 o
   5  -2   5          6.81          5.67         1.24 o
   6  -2   5          0.02          0.01         0.67 o
   7  -2   5         11.03         12.02         2.01 o
  -7  -1   5          1.88          1.44         0.58 o
  -6  -1   5         10.96         12.29         1.51 o
  -5  -1   5        262.41        246.30         6.73 o
  -4  -1   5        226.55        208.93        10.02 o
  -3  -1   5         46.99         33.52         2.00 o
  -2  -1   5       3847.12       3625.90        37.09 o
  -1  -1   5        907.03        865.96        10.81 o
   0  -1   5        103.65        109.94         6.47 o
   1  -1   5          0.78          1.41         0.48 o
   2  -1   5         77.86         87.84         7.03 o
   3  -1   5        140.41        117.04         6.97 o
   4  -1   5         78.67         68.40         6.03 o
   5  -1   5         11.60         10.05         1.72 o
   6  -1   5         31.98         36.52         4.34 o
   7  -1   5         43.32         45.33         3.83 o
  -8   0   5         73.46         99.92         4.67 o
  -7   0   5         24.97         21.46         2.23 o
  -6   0   5          9.06          9.64         1.38 o
  -5   0   5         41.70         40.67         2.70 o
  -4   0   5         81.25         66.38         5.57 o
  -3   0   5          3.22          1.71         0.64 o
  -2   0   5          9.79          9.46         1.20 o
  -1   0   5         87.91         92.08         3.49 o
   0   0   5         33.14         27.01         1.85 o
   1   0   5          0.08          0.34         0.24 o
   2   0   5         10.05         14.48         2.14 o
   3   0   5         25.39         27.82         3.41 o
   4   0   5         21.06         20.27         2.31 o
   5   0   5        234.32        211.85        10.94 o
   6   0   5         16.84         14.37         2.70 o
   7   0   5         97.14         96.30         5.28 o
  -8   1   5          0.03         -0.62         0.98 o
  -7   1   5         14.95         17.85         2.12 o
  -6   1   5         54.65         47.81         3.02 o
  -5   1   5          5.13          6.10         1.03 o
  -4   1   5        365.03        415.40        13.79 o
  -3   1   5         83.25         86.80         3.21 o
  -2   1   5         98.88        109.56         3.31 o
  -1   1   5        335.92        393.47        11.08 o
   0   1   5        270.11        247.43        28.69 o
   1   1   5        798.78        820.95        15.17 o
   2   1   5         92.74         93.11         5.42 o
   3   1   5         10.14         12.19         2.59 o
   4   1   5          0.04          0.65         1.12 o
   5   1   5         28.77         24.82         2.56 o
   6   1   5         71.06         64.24         5.50 o
   7   1   5         35.51         34.56         2.89 o
  -8   2   5         34.64         40.88         3.48 o
  -7   2   5          0.90          1.48         0.63 o
  -6   2   5          0.04         -0.09         0.50 o
  -5   2   5        115.60        111.18         4.43 o
  -4   2   5         26.06         25.97         3.49 o
  -3   2   5        817.99        895.46        13.53 o
  -2   2   5         25.39         31.24         1.80 o
  -1   2   5       1301.47       1370.84        92.67 o
   0   2   5       2066.07       2156.52        25.70 o
   1   2   5         61.59         76.02         4.99 o
   2   2   5         43.05         40.60         4.05 o
   3   2   5        203.00        246.58        10.72 o
   4   2   5         71.02         67.15         4.27 o
   5   2   5          7.56          5.75         1.21 o
   6   2   5          0.86          0.57         0.43 o
  -8   3   5          1.69          2.21         1.06 o
  -7   3   5          0.13          0.20         0.80 o
  -6   3   5          4.39          5.32         1.26 o
  -5   3   5        449.96        428.83         7.57 o
  -4   3   5         12.42         10.63         2.24 o
  -3   3   5        413.26        422.87         9.48 o
  -2   3   5        253.30        295.32         5.68 o
  -1   3   5        377.64        408.80        11.36 o
   0   3   5       1079.71       1218.22        20.74 o
   1   3   5          4.27         14.02         2.35 o
   2   3   5         53.86         55.39         5.05 o
   3   3   5          7.08          7.52         1.43 o
   4   3   5         75.36         68.76         4.33 o
   5   3   5         30.96         29.13         3.85 o
   6   3   5        158.67        159.84         5.13 o
  -8   4   5          4.60         10.19         1.89 o
  -7   4   5         49.62         44.93         4.63 o
  -6   4   5         86.98         78.96         4.04 o
  -5   4   5         30.67         27.00         1.89 o
  -4   4   5         49.03         48.59         3.60 o
  -3   4   5          1.49          3.18         0.88 o
  -2   4   5         83.81         91.00         4.17 o
  -1   4   5          1.50          0.52         0.56 o
   0   4   5          5.18          4.46         1.35 o
   1   4   5        560.75        608.40        16.32 o
   2   4   5        267.16        241.89        11.12 o
   3   4   5        297.13        281.71        12.41 o
   4   4   5         20.72         22.89         2.02 o
   5   4   5          7.99          4.91         1.33 o
   6   4   5          0.02          0.45         0.38 o
  -7   5   5         95.48         83.39         4.22 o
  -6   5   5         14.13         13.98         1.57 o
  -5   5   5         15.80         16.17         1.75 o
  -4   5   5        300.85        293.23         9.10 o
  -3   5   5         10.05         11.38         1.67 o
  -2   5   5        371.84        401.14        12.71 o
  -1   5   5        202.78        200.42         9.54 o
   0   5   5          6.94          4.43         1.51 o
   1   5   5         56.07         48.51         4.85 o
   2   5   5       1540.35       1616.06       140.61 o
   3   5   5          0.01          0.12         0.42 o
   4   5   5         46.81         45.02         3.26 o
   5   5   5          6.94          8.29         1.63 o
  -7   6   5          2.43          1.12         0.84 o
  -6   6   5         68.11         68.52         3.78 o
  -5   6   5         16.02         17.20         2.32 o
  -4   6   5       1632.33       1683.46        31.04 o
  -3   6   5        108.29        101.24         7.53 o
  -2   6   5        136.89        126.71         8.22 o
  -1   6   5         11.30          4.63         1.60 o
   0   6   5         14.97         12.93         2.57 o
   1   6   5         33.45         29.51         2.75 o
   2   6   5         67.45         68.82         4.33 o
   3   6   5          6.50          7.05         1.98 o
   4   6   5         12.83         15.41         2.69 o
  -7   7   5          0.73          1.00         0.71 o
  -6   7   5        174.89        179.41         6.73 o
  -5   7   5         67.34         63.94         6.08 o
  -4   7   5          0.06          0.34         0.64 o
  -3   7   5        101.44        107.71         5.38 o
  -2   7   5         57.88         50.62         5.12 o
  -1   7   5        113.64        122.21         8.31 o
   0   7   5         36.56         34.46         4.54 o
   1   7   5         67.53         69.87         6.44 o
   2   7   5          2.30          1.48         0.90 o
   3   7   5          0.27          0.61         0.67 o
   4   7   5          5.92          7.46         1.59 o
  -7   8   5         42.99         41.04         3.50 o
  -6   8   5         27.82         28.35         2.54 o
  -5   8   5         52.80         50.11         3.71 o
  -4   8   5          3.29          3.00         0.88 o
  -3   8   5         50.60         45.50         3.55 o
  -2   8   5         11.78          7.41         1.46 o
  -1   8   5          4.27          3.41         0.96 o
   0   8   5        285.96        277.52         9.09 o
   1   8   5          1.91          1.96         1.03 o
   2   8   5         18.77         15.49         2.80 o
   3   8   5         48.38         51.59         4.55 o
  -6   9   5          1.21          1.56         0.61 o
  -5   9   5         28.95         31.35         2.76 o
  -4   9   5         92.40         84.57         3.81 o
  -3   9   5        159.25        148.69         6.48 o
  -2   9   5          1.62          3.41         1.52 o
  -1   9   5          0.55          1.99         1.34 o
   0   9   5         51.36         51.85         3.70 o
   1   9   5         44.25         37.58         4.20 o
   2   9   5          7.06          8.82         1.92 o
   3   9   5         16.34         15.45         1.94 o
  -6  10   5          0.09         -0.56         0.56 o
  -5  10   5          1.64          0.85         0.76 o
  -4  10   5         68.80         66.55         3.83 o
  -3  10   5          6.37          4.91         1.10 o
  -2  10   5         32.32         30.60         4.08 o
  -1  10   5          3.49          4.25         1.41 o
   0  10   5          1.80          2.22         1.01 o
   1  10   5          1.89          1.23         0.53 o
  -5  11   5         29.46         28.93         2.67 o
  -4  11   5         26.88         26.23         2.17 o
  -3  11   5         15.81         15.04         1.64 o
  -2  11   5          0.26         -0.03         0.63 o
  -1  11   5         29.74         28.48         2.27 o
   0  11   5          2.53          1.83         0.69 o
   2 -12   6          2.93          2.78         0.80 o
  -1 -11   6          5.15          6.51         1.35 o
   0 -11   6         88.88         98.25         3.82 o
   1 -11   6          7.96          6.17         1.04 o
   2 -11   6          0.19          0.74         0.68 o
   3 -11   6          0.01         -0.50         0.55 o
   4 -11   6         19.87         22.90         2.41 o
  -2 -10   6         72.42         73.79         5.00 o
  -1 -10   6         28.25         28.81         3.54 o
   0 -10   6         62.45         64.27         3.78 o
   1 -10   6          3.67          3.55         0.94 o
   2 -10   6         53.28         48.05         4.84 o
   3 -10   6          2.20          3.29         1.38 o
   4 -10   6         19.41         19.16         2.66 o
   5 -10   6         22.52         26.54         1.82 o
  -3  -9   6          1.75          0.71         0.91 o
  -2  -9   6         12.28         10.51         1.50 o
  -1  -9   6         71.38         89.76         6.95 o
   0  -9   6          0.31         -0.11         0.77 o
   1  -9   6         77.48         79.06         7.44 o
   2  -9   6         57.30         55.75         5.62 o
   3  -9   6         40.14         37.87         4.56 o
   4  -9   6         15.98         17.60         2.94 o
   5  -9   6          3.43          3.75         0.82 o
  -4  -8   6          7.46         11.29         1.90 o
  -3  -8   6         11.97         13.32         1.72 o
  -2  -8   6         12.17         13.44         1.85 o
  -1  -8   6        183.40        182.71        10.34 o
   0  -8   6         96.72         93.37         7.39 o
   1  -8   6        262.69        261.87         8.42 o
   2  -8   6        183.63        166.12         9.82 o
   3  -8   6         54.29         48.12         5.34 o
   4  -8   6          7.90          5.29         1.75 o
   5  -8   6          7.40          7.99         1.33 o
   6  -8   6          9.69          7.01         1.47 o
  -5  -7   6         23.95         27.78         2.81 o
  -4  -7   6        146.13        142.82         8.02 o
  -3  -7   6          8.44          9.71         1.61 o
  -2  -7   6         90.62         90.84         4.95 o
  -1  -7   6         74.12         68.69         6.34 o
   0  -7   6          9.83         13.29         2.70 o
   1  -7   6        107.93        104.50         5.46 o
   2  -7   6        268.26        262.24         8.75 o
   3  -7   6       1158.81       1105.05        18.04 o
   4  -7   6          2.20          2.33         1.28 o
   5  -7   6          0.94          1.12         0.55 o
   6  -7   6          4.81         10.23         1.28 o
  -5  -6   6         89.26         93.89         6.23 o
  -4  -6   6         14.72         15.91         2.95 o
  -3  -6   6        188.30        193.42         7.29 o
  -2  -6   6          5.01          6.34         2.12 o
  -1  -6   6         22.46         20.37         2.34 o
   0  -6   6         61.80         54.58         5.34 o
   1  -6   6         69.22         76.02         6.40 o
   2  -6   6        155.75        168.28         9.87 o
   3  -6   6        216.57        200.36         7.54 o
   4  -6   6          1.37          1.22         0.93 o
   5  -6   6          1.84          1.22         0.51 o
   6  -6   6          7.32          8.68         1.31 o
  -6  -5   6          5.87          4.44         1.24 o
  -5  -5   6         24.46         25.54         3.56 o
  -4  -5   6       1333.42       1356.92        28.08 o
  -3  -5   6        260.14        267.94        14.30 o
  -2  -5   6          0.26          2.42         1.14 o
  -1  -5   6          7.70          9.62         5.04 o
   0  -5   6        340.35        351.43        13.09 o
   1  -5   6        709.28        775.99        13.22 o
   2  -5   6         19.43         19.96         3.32 o
   3  -5   6          4.21          2.79         0.94 o
   4  -5   6          0.32         -0.44         0.52 o
   5  -5   6          7.91          9.81         1.64 o
   6  -5   6          2.52          3.49         1.32 o
  -6  -4   6         17.59         18.44         2.78 o
  -5  -4   6          5.59          6.04         1.96 o
  -4  -4   6        451.44        460.93        16.26 o
  -3  -4   6          0.08          0.85         0.42 o
  -2  -4   6         88.87         87.93         4.76 o
  -1  -4   6         62.07         58.43         5.42 o
   0  -4   6        120.12        134.24         5.29 o
   1  -4   6          1.92         10.34         5.52 o
   2  -4   6         49.69         44.78         4.66 o
   3  -4   6         65.25         61.44         5.66 o
   4  -4   6          4.09          3.68         1.02 o
   5  -4   6         35.71         32.06         4.37 o
   6  -4   6          4.04          3.25         1.14 o
   7  -4   6         22.70         26.04         2.39 o
  -6  -3   6        234.39        238.99         7.15 o
  -5  -3   6        252.72        242.14        11.91 o
  -4  -3   6          4.07          4.03         0.96 o
  -3  -3   6        175.93        172.61         8.97 o
  -2  -3   6         71.42         73.33         8.70 o
   0  -3   6        155.34        143.96         5.21 o
   1  -3   6        125.76        127.92         7.87 o
   2  -3   6          4.33          4.77         1.05 o
   3  -3   6         38.10         35.36         4.22 o
   4  -3   6        192.48        175.80         6.88 o
   5  -3   6        105.93        110.33         8.10 o
   6  -3   6         53.00         54.52         5.43 o
   7  -3   6          0.53         -0.31         0.50 o
  -7  -2   6         22.47         22.69         2.40 o
  -6  -2   6          0.01          0.45         0.51 o
  -5  -2   6          0.36          0.93         1.14 o
  -4  -2   6          0.81          0.72         0.82 o
  -3  -2   6          0.71          0.73         0.47 o
  -2  -2   6        202.56        194.91         9.36 o
  -1  -2   6         69.70         77.30         5.83 o
   0  -2   6        243.61        278.50        11.00 o
   1  -2   6         25.36         31.10         2.96 o
   2  -2   6         59.85         57.63         3.36 o
   3  -2   6        214.76        211.90         9.99 o
   4  -2   6        326.48        317.42         9.52 o
   5  -2   6         16.18         40.82         4.94 o
   6  -2   6          0.91          0.39         0.82 o
   7  -2   6          3.17          2.84         0.86 o
  -7  -1   6         48.24         48.13         2.84 o
  -6  -1   6        142.33        136.39         4.95 o
  -5  -1   6         30.95         29.02         2.30 o
  -4  -1   6         36.06         34.50         4.16 o
  -3  -1   6        218.33        213.92        10.62 o
  -2  -1   6        223.17        268.79        12.59 o
  -1  -1   6        126.19        130.40         7.51 o
   0  -1   6          2.62          3.25         1.23 o
   1  -1   6          6.86          7.45         1.68 o
   2  -1   6          0.12          0.31         0.33 o
   3  -1   6         32.04         30.94         3.81 o
   4  -1   6          6.82          3.74         1.39 o
   5  -1   6          1.70          0.94         1.12 o
   6  -1   6         51.36         52.08         4.89 o
   7  -1   6         40.44         42.55         3.17 o
  -7   0   6        123.05        128.55         5.07 o
  -6   0   6         65.90         68.52         3.54 o
  -5   0   6        188.36        180.91         5.78 o
  -4   0   6         11.77          8.82         2.06 o
  -3   0   6        960.24       1040.76        14.64 o
  -2   0   6        209.62        254.89        16.53 o
  -1   0   6         42.88         49.59         2.91 o
   0   0   6         46.04         38.19         2.45 o
   1   0   6        716.42        847.51        73.46 o
   2   0   6          2.69          1.76         0.71 o
   3   0   6         62.04         67.16         3.92 o
   4   0   6         83.32         88.42         3.98 o
   5   0   6         14.70         11.66         2.74 o
   6   0   6         32.61         30.59         3.66 o
  -7   1   6         24.29         21.11         2.12 o
  -6   1   6         26.60         19.71         2.33 o
  -5   1   6         82.90         70.25         3.60 o
  -4   1   6         77.33         88.05         6.51 o
  -3   1   6        162.86        157.11         5.49 o
  -2   1   6         58.04         57.48         3.39 o
  -1   1   6         22.72         25.17         3.14 o
   0   1   6        142.33        144.02        14.10 o
   1   1   6         34.17         41.95         2.72 o
   2   1   6        331.86        326.69         8.09 o
   3   1   6         12.99         12.80         2.43 o
   4   1   6        101.66         96.54         7.33 o
   5   1   6          2.26          2.23         0.79 o
   6   1   6          4.58          6.32         1.65 o
  -8   2   6          1.37          3.46         1.01 o
  -7   2   6         18.72         20.95         2.17 o
  -6   2   6        424.93        366.32        10.19 o
  -5   2   6        413.94        378.25         9.35 o
  -4   2   6          8.61         10.94         2.37 o
  -3   2   6          3.61          3.70         0.94 o
  -2   2   6          5.19          2.32         0.70 o
  -1   2   6        410.77        380.16        12.39 o
   0   2   6          5.44          3.12         0.75 o
   1   2   6          1.01          1.40         0.86 o
   2   2   6         15.43         18.82         2.84 o
   3   2   6        174.74        178.81         9.94 o
   4   2   6         73.20         65.13         4.22 o
   5   2   6         21.21         22.13         2.33 o
   6   2   6         17.33         14.41         2.16 o
  -8   3   6          0.00          4.22         1.37 o
  -7   3   6          0.54          0.55         0.61 o
  -6   3   6         34.81         38.11         2.60 o
  -5   3   6          3.33          1.39         0.59 o
  -4   3   6        114.33        110.61         7.43 o
  -3   3   6          0.02          1.00         0.54 o
  -2   3   6        307.54        339.60        10.21 o
  -1   3   6          5.69          5.86         1.13 o
   0   3   6          3.95          5.25         1.47 o
   1   3   6         47.29         45.15         4.43 o
   2   3   6         18.54         18.63         3.00 o
   3   3   6         65.75         64.75         6.09 o
   4   3   6        115.43        122.10         5.67 o
   5   3   6         42.10         40.07         4.14 o
  -7   4   6         34.18         41.77         4.47 o
  -6   4   6          8.54          8.73         1.29 o
  -5   4   6          4.35          5.89         0.92 o
  -4   4   6        194.75        194.86         5.16 o
  -3   4   6        593.28        575.75        18.07 o
  -2   4   6        364.74        351.13        13.41 o
  -1   4   6        145.10        125.77         8.39 o
   0   4   6        116.54        138.80         8.07 o
   1   4   6         37.04         37.97         4.31 o
   2   4   6        640.96        681.03        30.77 o
   3   4   6       1319.78       1362.95        27.95 o
   4   4   6         66.99         65.92         3.25 o
   5   4   6          0.02          0.15         0.59 o
  -7   5   6         30.01         32.61         3.43 o
  -6   5   6         57.87         62.38         3.26 o
  -5   5   6          0.22          2.31         2.32 o
  -4   5   6         23.12         26.39         2.68 o
  -3   5   6         20.84         17.65         3.23 o
  -2   5   6        177.21        175.28         9.81 o
  -1   5   6         89.14         85.10         4.46 o
   0   5   6         91.68         89.91         6.82 o
   1   5   6         16.10         14.76         1.96 o
   2   5   6        275.78        290.53        16.67 o
   3   5   6          1.17          0.84         1.09 o
   4   5   6         41.52         52.08         4.78 o
  -7   6   6          0.16          0.76         0.54 o
  -6   6   6          7.81          6.42         2.92 o
  -5   6   6        168.89        160.85         9.71 o
  -4   6   6       1944.77       1912.09        33.70 o
  -3   6   6        205.07        197.85        10.21 o
  -2   6   6         39.07         36.53         4.39 o
  -1   6   6          0.01         -0.39         0.57 o
   0   6   6        113.56        120.47         8.39 o
   1   6   6        217.89        207.91         8.70 o
   2   6   6         94.00         96.42         6.01 o
   3   6   6         36.94         34.86         4.28 o
   4   6   6        110.06        129.88         6.87 o
  -7   7   6         28.34         31.54         3.08 o
  -6   7   6          0.01          0.69         0.58 o
  -5   7   6          4.70          4.84         1.71 o
  -4   7   6         14.15         16.55         3.14 o
  -3   7   6        478.45        481.94        11.60 o
  -2   7   6         91.05         85.67         6.92 o
  -1   7   6          9.63          4.29         1.62 o
   0   7   6        180.30        175.81        10.50 o
   1   7   6         13.06         11.06         2.67 o
   2   7   6        179.55        160.25         9.37 o
   3   7   6         78.63         72.63         5.66 o
   4   7   6          5.56          5.62         1.17 o
  -7   8   6         13.84         18.64         2.09 o
  -6   8   6          2.30          2.83         0.81 o
  -5   8   6          9.07          9.44         1.56 o
  -4   8   6          4.48          4.63         1.14 o
  -3   8   6          0.11         -0.89         0.89 o
  -2   8   6        592.00        560.71        12.84 o
  -1   8   6         43.03         40.85         3.52 o
   0   8   6        165.40        161.89         6.84 o
   1   8   6         27.95         27.16         2.61 o
   2   8   6         89.82         88.11         6.34 o
   3   8   6         51.19         55.57         4.16 o
  -6   9   6          0.08          0.37         0.30 o
  -5   9   6        118.40        127.69         5.16 o
  -4   9   6          5.67          5.60         0.94 o
  -3   9   6         25.45         26.76         2.66 o
  -2   9   6         55.89         46.31         5.12 o
  -1   9   6         28.15         28.85         4.04 o
   0   9   6         13.98          9.36         1.49 o
   1   9   6         95.55        106.72         6.52 o
   2   9   6         68.26         71.35         4.68 o
  -5  10   6         33.06         35.80         3.34 o
  -4  10   6          9.72          6.79         1.13 o
  -3  10   6         17.39         16.87         1.84 o
  -2  10   6         25.72         34.69         4.00 o
  -1  10   6         10.76          8.31         1.94 o
   0  10   6         10.63          8.21         1.10 o
   1  10   6          0.12          0.69         0.30 o
  -3  11   6          1.43          0.66         0.34 o
  -2  11   6          2.02          1.34         0.51 o
  -1  11   6         14.21         13.27         1.32 o
   0 -11   7         27.92         31.83         2.75 o
   1 -11   7         41.13         40.95         3.17 o
   2 -11   7         32.87         30.43         2.90 o
   3 -11   7          0.16          0.37         0.34 o
  -2 -10   7         25.26         28.27         2.75 o
  -1 -10   7         25.17         27.55         3.20 o
   0 -10   7          5.34          5.98         1.50 o
   1 -10   7         28.20         26.23         2.19 o
   2 -10   7         31.48         23.52         3.15 o
   3 -10   7          3.97          1.72         0.97 o
   4 -10   7          0.37         -0.24         0.55 o
  -3  -9   7          3.09          3.42         0.65 o
  -2  -9   7          2.33          2.44         1.13 o
  -1  -9   7         15.50         14.84         2.66 o
   0  -9   7         56.66         60.36         4.26 o
   1  -9   7          4.00          3.28         0.87 o
   2  -9   7         44.54         36.17         4.25 o
   3  -9   7         10.04          9.44         2.28 o
   4  -9   7          0.13          1.23         0.85 o
   5  -9   7         25.25         24.35         2.07 o
  -4  -8   7          3.91          4.14         0.98 o
  -3  -8   7         38.00         39.83         2.70 o
  -2  -8   7         17.20         17.91         3.08 o
  -1  -8   7        117.09        123.50         8.33 o
   0  -8   7         23.14         22.72         2.43 o
   1  -8   7          3.69          4.54         1.12 o
   2  -8   7          0.81          0.71         0.76 o
   3  -8   7         37.38         33.40         4.24 o
   4  -8   7          7.98          9.06         2.13 o
   5  -8   7          0.28         -0.03         0.25 o
  -4  -7   7          0.15         -0.72         0.72 o
  -3  -7   7          0.34          0.19         0.33 o
  -2  -7   7         14.13         11.55         2.63 o
  -1  -7   7          0.00          1.48         0.71 o
   0  -7   7          6.84          7.22         1.42 o
   1  -7   7        173.41        153.24         6.51 o
   2  -7   7        377.84        372.91        14.57 o
   3  -7   7        289.97        243.20        11.82 o
   4  -7   7          2.17          1.98         1.17 o
   5  -7   7         17.87         17.05         1.52 o
   6  -7   7          1.38          0.69         0.46 o
  -5  -6   7          6.70          7.11         1.58 o
  -4  -6   7          0.49          1.12         0.54 o
  -3  -6   7         65.12         65.21         7.05 o
  -2  -6   7         79.62         81.95         4.79 o
  -1  -6   7         10.77         12.88         1.91 o
   0  -6   7         31.26         29.80         3.23 o
   1  -6   7        204.11        201.40         7.28 o
   2  -6   7        305.05        277.93         8.82 o
   3  -6   7        877.00        867.15        22.47 o
   4  -6   7          5.87          6.88         2.03 o
   5  -6   7          3.65          6.25         1.79 o
   6  -6   7        124.91        148.49         6.61 o
  -6  -5   7         47.57         50.77         2.39 o
  -5  -5   7         63.24         61.73         5.10 o
  -4  -5   7         62.92         66.82         4.06 o
  -3  -5   7        111.03        115.73         5.57 o
  -2  -5   7        166.75        160.60         6.69 o
  -1  -5   7          2.52          1.14         1.25 o
   0  -5   7         30.33         54.68         5.39 o
   1  -5   7         50.08         54.13         5.24 o
   2  -5   7        325.84        325.49         9.27 o
   3  -5   7         20.20         18.43         2.27 o
   4  -5   7         22.93         15.50         3.02 o
   5  -5   7        115.53        116.93         7.91 o
   6  -5   7          0.03         -0.54         0.57 o
  -6  -4   7          2.71          2.91         1.05 o
  -5  -4   7         14.07         10.82         2.32 o
  -4  -4   7        563.53        589.11        12.43 o
  -3  -4   7         46.29         45.58         2.84 o
  -2  -4   7          0.78         -0.01         0.31 o
  -1  -4   7        595.23        684.15        19.54 o
   0  -4   7         44.10         46.92         4.88 o
   1  -4   7        551.71        555.54        16.63 o
   2  -4   7         32.03         33.46         4.01 o
   3  -4   7          1.03          0.97         0.54 o
   4  -4   7         31.55         21.73         3.50 o
   5  -4   7         61.19         63.99         5.97 o
   6  -4   7          1.93          1.69         0.88 o
  -6  -3   7         23.53         19.71         1.95 o
  -5  -3   7          9.52         12.00         2.57 o
  -4  -3   7          6.78          6.59         1.93 o
  -3  -3   7         83.48         84.56         3.27 o
  -2  -3   7         52.93         50.96         3.64 o
  -1  -3   7        356.72        327.30        13.06 o
   0  -3   7        725.97        791.58        20.44 o
   1  -3   7          3.98          5.68         1.73 o
   2  -3   7          0.01          2.12         0.98 o
   3  -3   7         32.77         28.00         2.67 o
   4  -3   7          4.05          6.43         2.15 o
   5  -3   7         56.54         57.78         5.70 o
   6  -3   7          2.43          2.81         1.16 o
  -6  -2   7          0.38          0.51         0.50 o
  -5  -2   7         26.80         27.64         3.95 o
  -4  -2   7         14.22         16.60         2.09 o
  -3  -2   7         88.89         96.34         4.91 o
  -2  -2   7          7.10          7.78         2.05 o
  -1  -2   7         64.46         54.89         5.39 o
   0  -2   7         14.69         28.34         3.87 o
   1  -2   7        139.47        168.45         9.18 o
   2  -2   7          1.12          1.02         0.75 o
   3  -2   7         17.75         18.38         1.78 o
   4  -2   7          8.01          6.53         2.26 o
   5  -2   7         34.49         43.95         4.96 o
   6  -2   7         14.03         14.96         2.49 o
  -7  -1   7         24.28         23.83         2.67 o
  -6  -1   7          2.33          3.29         0.89 o
  -5  -1   7         73.70         63.82         6.02 o
  -4  -1   7         37.93         34.30         2.96 o
  -3  -1   7        392.36        404.60        14.53 o
  -2  -1   7        164.00        152.67         8.76 o
  -1  -1   7          1.56          1.43         0.97 o
   0  -1   7        248.74        271.72        11.65 o
   1  -1   7         68.53         71.28         5.88 o
   2  -1   7        359.15        418.36        14.60 o
   3  -1   7          9.15          8.29         1.47 o
   4  -1   7         58.27         57.96         4.04 o
   6  -1   7          9.01          7.68         1.73 o
  -7   0   7         28.22         34.07         3.02 o
  -6   0   7         18.04         14.41         1.82 o
  -5   0   7         74.34         76.12         4.54 o
  -4   0   7        346.08        330.44         9.14 o
  -3   0   7         68.66         61.56         5.43 o
  -2   0   7         20.15         20.29         3.24 o
  -1   0   7        189.66        195.05         9.84 o
   0   0   7         34.98         35.94         4.17 o
   1   0   7       1306.88       1368.33        26.36 o
   2   0   7         27.64         32.83         4.10 o
   3   0   7          1.75          1.63         0.72 o
   4   0   7         21.69         20.47         2.45 o
   5   0   7          1.78          1.29         0.53 o
   6   0   7         76.36         68.97         4.86 o
  -7   1   7         12.54         13.90         1.63 o
  -6   1   7         45.56         38.18         3.40 o
  -5   1   7          0.00         -0.85         2.39 o
  -4   1   7         55.92         53.80         2.97 o
  -3   1   7         17.55         14.46         2.76 o
  -2   1   7          0.06          0.32         0.92 o
  -1   1   7        109.66        113.60         7.67 o
   0   1   7        114.77        141.44         5.68 o
   1   1   7        568.16        643.78        32.25 o
   2   1   7          7.75          6.11         1.77 o
   3   1   7         66.22         64.74         4.33 o
   4   1   7         49.90         54.94         3.88 o
   5   1   7         40.02         36.80         2.87 o
   6   1   7         15.59         15.21         2.05 o
  -7   2   7          2.12          3.24         2.43 o
  -6   2   7        106.09        101.84         4.13 o
  -5   2   7        102.75         87.45         4.96 o
  -4   2   7        270.37        272.58        11.99 o
  -3   2   7        135.24        139.98         8.89 o
  -2   2   7        157.90        162.44         6.30 o
  -1   2   7        660.60        670.61        18.23 o
   0   2   7          2.54          1.58         0.69 o
   1   2   7         53.07         53.04         5.52 o
   2   2   7        398.18        400.24         8.27 o
   3   2   7        498.17        513.96        17.40 o
   4   2   7         43.71         45.73         3.46 o
   5   2   7         38.09         38.94         2.80 o
  -7   3   7          5.08         12.39         4.46 o
  -6   3   7        326.97        296.01         7.10 o
  -5   3   7         31.48         28.28         2.30 o
  -4   3   7        303.73        307.52         9.22 o
  -3   3   7       1309.81       1331.78        27.84 o
  -2   3   7         30.82         33.34         2.89 o
  -1   3   7         46.87         39.86         4.48 o
   0   3   7        138.56        137.14         5.79 o
   1   3   7          1.55          1.00         0.54 o
   2   3   7         88.66         86.17         7.04 o
   3   3   7        744.85        568.87        18.33 o
   4   3   7          1.38          0.35         0.91 o
   5   3   7          7.81          7.39         1.55 o
  -7   4   7         14.88         19.15         2.40 o
  -6   4   7          2.26          1.11         0.43 o
  -5   4   7        102.63         95.52         5.35 o
  -4   4   7         15.83         14.42         2.93 o
  -3   4   7        642.77        688.76        13.94 o
  -2   4   7          8.98          8.65         2.27 o
  -1   4   7          7.25          7.96         2.01 o
   0   4   7         19.52         23.46         2.44 o
   1   4   7          0.02         -0.18         0.30 o
   2   4   7          7.45          8.31         2.30 o
   3   4   7          6.59          5.63         1.25 o
   4   4   7          0.25          0.85         0.92 o
  -7   5   7         13.02         13.23         2.03 o
  -6   5   7          1.24          2.32         0.98 o
  -5   5   7         15.35         13.26         2.81 o
  -4   5   7        317.89        317.59        13.64 o
  -3   5   7        139.22        144.75         8.89 o
  -2   5   7         26.23         26.78         3.75 o
  -1   5   7         76.04         63.86         5.96 o
   0   5   7        135.00        135.21         8.88 o
   1   5   7        344.35        342.20         9.80 o
   2   5   7         60.45         71.74         4.41 o
   3   5   7          0.10          0.87         0.62 o
   4   5   7          2.86          3.84         1.16 o
  -7   6   7          1.24          3.14         0.95 o
  -6   6   7         18.11         19.16         2.05 o
  -5   6   7        146.98        161.09         9.48 o
  -4   6   7        195.94        181.18        10.23 o
  -3   6   7          3.19          2.60         1.23 o
  -2   6   7        174.21        176.33         9.93 o
  -1   6   7          3.98          4.41         1.72 o
   0   6   7        116.32        111.88         8.30 o
   1   6   7         10.65         11.40         1.73 o
   2   6   7          7.18          8.94         1.51 o
   3   6   7          1.71          3.10         1.22 o
   4   6   7          3.73          3.75         0.97 o
  -7   7   7          0.01          0.18         0.32 o
  -6   7   7          1.66          1.94         0.68 o
  -5   7   7         16.38         15.34         2.80 o
  -4   7   7          1.09          0.99         0.84 o
  -3   7   7          6.22          5.99         1.68 o
  -2   7   7         44.54         39.55         4.78 o
  -1   7   7         50.64         33.99         4.54 o
   0   7   7          1.41          0.42         0.69 o
   1   7   7         16.12         15.73         2.94 o
   2   7   7          2.32          1.64         0.91 o
   3   7   7          7.85         11.82         1.99 o
  -6   8   7         33.16         34.02         2.30 o
  -5   8   7          2.73          4.45         0.97 o
  -4   8   7         41.35         49.04         4.74 o
  -3   8   7          6.42          5.73         1.87 o
  -2   8   7          0.00          1.80         2.08 o
  -1   8   7        155.71        155.60         6.68 o
   0   8   7          4.02          2.52         1.64 o
   1   8   7          2.36          0.85         0.51 o
   2   8   7          5.50          5.67         1.50 o
  -5   9   7         12.60         11.91         1.38 o
  -4   9   7         88.06         84.69         4.03 o
  -3   9   7         19.54         22.69         2.25 o
  -2   9   7         25.36         22.37         3.34 o
  -1   9   7        137.42        138.17         8.12 o
   0   9   7          0.58          0.31         0.38 o
   1   9   7          1.20          2.92         1.01 o
  -4  10   7         12.40         12.62         1.41 o
  -3  10   7         17.76         15.28         1.48 o
  -2  10   7         49.51         47.74         4.16 o
  -1  10   7          4.20          2.23         0.89 o
   0  10   7         16.02         19.42         2.21 o
  -1 -10   8          8.06          7.82         1.46 o
   0 -10   8          3.04          4.05         1.10 o
   1 -10   8        106.74         99.08         5.20 o
   2 -10   8          4.39          4.95         1.25 o
   3 -10   8         34.03         33.11         2.99 o
  -2  -9   8          7.71          8.35         1.68 o
  -1  -9   8         14.78         16.98         2.65 o
   0  -9   8          5.54          4.45         1.40 o
   1  -9   8         25.11         21.68         3.09 o
   2  -9   8          0.70         -0.27         0.50 o
   3  -9   8        136.25        124.78         6.95 o
   4  -9   8        151.23        140.36        11.77 o
  -3  -8   8        259.44        276.87         6.51 o
  -2  -8   8         63.17         69.47         5.59 o
  -1  -8   8          4.92          2.40         1.07 o
   0  -8   8         49.52         57.31         4.01 o
   1  -8   8         13.46         13.04         2.51 o
   2  -8   8         46.65         49.83         4.96 o
   3  -8   8         32.70         23.23         3.31 o
   4  -8   8         21.15         20.99         2.86 o
   5  -8   8          0.20          0.99         0.61 o
  -4  -7   8          0.43          0.72         0.64 o
  -3  -7   8        790.98        816.74        18.92 o
  -2  -7   8        217.81        224.89        18.13 o
  -1  -7   8         61.62         64.85         4.21 o
   0  -7   8         62.08         70.65         6.22 o
   1  -7   8         17.07         13.32         2.63 o
   2  -7   8        103.27        103.44         7.49 o
   3  -7   8         28.92         25.88         3.68 o
   4  -7   8          0.60          0.01         0.71 o
   5  -7   8          2.15          3.50         1.08 o
  -5  -6   8          0.32          0.49         0.37 o
  -4  -6   8         10.55         10.84         1.41 o
  -3  -6   8          5.81          5.69         1.71 o
  -2  -6   8          0.04         -0.02         0.45 o
  -1  -6   8          7.05          5.37         1.23 o
   0  -6   8         13.38         15.81         2.99 o
   1  -6   8          3.15          1.79         1.02 o
   2  -6   8          1.66          1.00         0.70 o
   3  -6   8         32.13         28.40         3.95 o
   4  -6   8          0.01          0.26         0.51 o
   5  -6   8          9.84         10.12         2.01 o
  -5  -5   8        176.17        196.82         5.73 o
  -4  -5   8         15.83         17.98         1.96 o
  -3  -5   8         59.24         54.94         5.53 o
  -2  -5   8         47.49         45.97         3.67 o
  -1  -5   8        432.98        426.80        12.23 o
   0  -5   8          5.28          7.85         2.07 o
   1  -5   8         97.57         93.42         6.83 o
   2  -5   8          7.10          6.31         1.92 o
   3  -5   8          2.65          1.24         0.98 o
   4  -5   8          0.32          1.02         1.17 o
   5  -5   8        139.38        158.68         8.53 o
   6  -5   8         27.12         23.15         2.32 o
  -6  -4   8         37.83         35.47         2.76 o
  -5  -4   8          8.75          9.12         1.89 o
  -4  -4   8          3.85          3.39         1.07 o
  -3  -4   8         33.12         28.25         3.15 o
  -2  -4   8         21.54         15.77         2.14 o
  -1  -4   8         88.22         94.51         5.02 o
   0  -4   8        107.49        115.21        14.62 o
   1  -4   8         79.43         74.97         4.31 o
   2  -4   8         52.62         47.91         3.58 o
   3  -4   8          2.08          2.73         1.29 o
   4  -4   8         62.25         54.54         5.72 o
   5  -4   8         49.70         48.38         4.88 o
   6  -4   8          4.63          5.06         1.19 o
  -6  -3   8          7.92          9.06         1.15 o
  -5  -3   8         21.31         20.60         3.06 o
  -4  -3   8         36.43         37.24         3.08 o
  -3  -3   8         59.20         51.50         5.02 o
  -2  -3   8        140.22        147.38         6.39 o
  -1  -3   8        587.86        623.14        18.93 o
   0  -3   8         68.99         61.50         5.95 o
   1  -3   8        112.35        107.73         7.80 o
   2  -3   8         49.54         51.33         3.68 o
   3  -3   8         37.39         35.45         4.34 o
   4  -3   8         34.17         33.50         4.54 o
   5  -3   8         20.94         16.90         3.02 o
   6  -3   8          7.91          5.21         1.34 o
  -6  -2   8        100.93        108.53         4.35 o
  -5  -2   8          6.65          7.16         1.37 o
  -4  -2   8         15.47         15.20         2.75 o
  -3  -2   8        108.96        107.45         6.04 o
  -2  -2   8         52.06         64.82         2.96 o
  -1  -2   8         35.93         39.90         4.83 o
   0  -2   8        236.68        258.64        12.38 o
   1  -2   8          4.50          6.99         1.97 o
   2  -2   8        198.80        209.73         7.61 o
   3  -2   8          3.70          6.05         1.27 o
   4  -2   8          0.66         -0.33         0.44 o
   5  -2   8          1.96          2.30         1.23 o
   6  -2   8         43.36         50.93         3.82 o
  -7  -1   8          0.36          0.98         0.44 o
  -6  -1   8         39.75         39.26         4.13 o
  -5  -1   8        129.03        108.90         5.30 o
  -4  -1   8         76.15         66.93         6.37 o
  -3  -1   8        125.09        135.30         6.11 o
  -2  -1   8          6.66          9.60         2.34 o
  -1  -1   8         58.65         46.28         5.29 o
   0  -1   8          9.64         10.69         2.55 o
   1  -1   8         17.68         16.89         3.12 o
   2  -1   8        149.41        152.79         6.46 o
   3  -1   8        285.88        285.06         9.14 o
   4  -1   8          0.02         -0.23         1.29 o
   5  -1   8         21.77         20.22         3.06 o
   6  -1   8          3.02          3.40         0.99 o
  -7   0   8          1.22          0.95         0.60 o
  -6   0   8          6.93          6.17         1.75 o
  -5   0   8        128.70        111.57         5.30 o
  -4   0   8         57.92         46.79         5.11 o
  -3   0   8          0.24         -0.22         1.42 o
  -2   0   8         40.50         39.78         4.71 o
  -1   0   8         36.51         36.35         4.58 o
   0   0   8         27.02         24.57         3.81 o
   1   0   8         14.30         13.65         2.75 o
   2   0   8         30.02         29.44         2.83 o
   3   0   8         14.70         16.46         2.25 o
   4   0   8        172.56        176.67         9.61 o
   5   0   8         64.83         62.35         3.51 o
  -7   1   8          0.11         -0.23         0.42 o
  -6   1   8          6.48          6.46         2.07 o
  -5   1   8          8.95         11.37         2.36 o
  -4   1   8         38.09         36.60         4.44 o
  -3   1   8         56.44         55.79         5.47 o
  -2   1   8          0.60         -0.83         0.83 o
  -1   1   8         44.89         49.76         5.32 o
   0   1   8         16.15         14.08         2.91 o
   1   1   8         17.63         17.64         3.26 o
   2   1   8          0.82          1.50         0.67 o
   3   1   8          0.10         -0.31         0.93 o
   4   1   8         10.42         12.75         1.79 o
   5   1   8         20.62         20.17         1.88 o
  -7   2   8         26.16         26.72         2.78 o
  -6   2   8         56.99         59.65         2.98 o
  -5   2   8          0.06          0.68         2.31 o
  -4   2   8          3.94          7.92         2.23 o
  -3   2   8        135.64        126.52         8.17 o
  -2   2   8         87.07         97.23         8.97 o
  -1   2   8        153.48        153.98        13.69 o
   0   2   8          0.03         -0.45         0.62 o
   1   2   8          0.65          1.41         0.47 o
   2   2   8          2.39          3.37         1.39 o
   3   2   8        665.22        632.68        19.38 o
   4   2   8        446.19        468.18        17.14 o
   5   2   8         51.97         56.17         3.85 o
  -7   3   8         19.07         18.75         2.25 o
  -6   3   8         15.30         14.18         1.74 o
  -5   3   8          0.01         -0.05         0.43 o
  -4   3   8         18.15         20.07         3.45 o
  -3   3   8        160.40        150.13         8.85 o
  -2   3   8         97.52         95.90         5.07 o
  -1   3   8          4.67          3.49         0.78 o
   0   3   8          0.75          2.32         0.80 o
   1   3   8         15.80         16.24         2.21 o
   2   3   8         14.89         12.35         1.85 o
   3   3   8        128.39        124.60         8.33 o
   4   3   8          3.98          4.10         1.39 o
  -7   4   8          2.31          2.07         0.72 o
  -6   4   8         10.89          9.84         2.92 o
  -5   4   8         21.60         28.68         4.01 o
  -4   4   8        604.47        600.05        18.94 o
  -3   4   8       1727.85       1873.42        32.90 o
  -2   4   8         65.78         64.65         5.97 o
  -1   4   8          0.32          0.12         0.45 o
   0   4   8         60.27         62.04         4.12 o
   1   4   8         36.96         37.05         3.27 o
   2   4   8         55.81         55.21         7.87 o
   3   4   8        135.03        141.70         5.73 o
   4   4   8         23.12         20.11         2.70 o
  -6   5   8         41.37         41.66         4.24 o
  -5   5   8         74.92         73.85         6.35 o
  -4   5   8          1.49          1.41         0.98 o
  -3   5   8          7.12          6.36         1.90 o
  -2   5   8        491.88        487.92        16.67 o
  -1   5   8         64.51         64.96         6.21 o
   0   5   8         16.52         12.85         2.83 o
   1   5   8        137.61        134.46         7.56 o
   2   5   8        152.82        155.35         6.19 o
   3   5   8         16.12         20.83         2.06 o
  -6   6   8          2.31          2.37         0.70 o
  -5   6   8        103.91        102.54         7.14 o
  -4   6   8          7.18          5.98         1.82 o
  -3   6   8         33.49         31.93         4.08 o
  -2   6   8         59.08         54.08         5.58 o
  -1   6   8        277.58        246.07        12.20 o
   0   6   8          5.78          8.01         2.26 o
   1   6   8          0.79          0.97         0.54 o
   2   6   8          0.80          1.23         0.65 o
   3   6   8         30.23         36.45         3.35 o
  -6   7   8         72.58         83.18         3.50 o
  -5   7   8         84.03         94.31         6.35 o
  -4   7   8        107.60        115.09         7.39 o
  -3   7   8        134.24        137.52         8.52 o
  -2   7   8          0.96          0.96         0.78 o
  -1   7   8        115.49        122.75         8.42 o
   0   7   8         34.88         30.99         4.13 o
   1   7   8         15.02         11.94         1.61 o
   2   7   8         89.85         96.54         5.93 o
  -5   8   8          6.19          6.05         1.04 o
  -4   8   8         67.78         76.18         5.19 o
  -3   8   8        128.38        120.32         7.44 o
  -2   8   8         87.42         84.25         4.51 o
  -1   8   8         62.66         73.54         5.38 o
   0   8   8          3.35          3.72         1.22 o
   1   8   8         18.00         19.91         2.63 o
  -5   9   8          6.98          9.84         1.56 o
  -4   9   8        114.69        120.62         6.16 o
  -3   9   8          5.36          6.32         1.07 o
  -2   9   8         10.74         11.67         2.13 o
  -1   9   8         16.68         14.93         1.57 o
   0   9   8          0.01         -0.28         0.28 o
  -2  10   8         15.07         16.99         2.01 o
  -2  -9   9          2.79          3.16         0.84 o
  -1  -9   9          6.43          6.76         1.45 o
   0  -9   9          4.05          3.88         1.17 o
   1  -9   9         12.78         13.55         2.06 o
   2  -9   9         53.82         49.09         2.75 o
   3  -9   9          0.06          0.01         0.31 o
  -2  -8   9         71.12         77.77         5.24 o
  -1  -8   9         18.23         18.06         1.85 o
   0  -8   9          1.64          3.07         1.87 o
   1  -8   9          0.68          0.16         0.44 o
   2  -8   9         30.58         23.95         3.08 o
   3  -8   9        280.73        248.39         9.45 o
   4  -8   9        206.92        195.86         7.61 o
  -3  -7   9        120.68        132.86         6.52 o
  -2  -7   9         77.35         81.58         4.10 o
  -1  -7   9         14.89         14.29         1.90 o
   0  -7   9          0.28         -0.02         0.46 o
   1  -7   9         14.69         16.91         2.71 o
   2  -7   9          9.17         10.44         2.25 o
   3  -7   9          8.33          5.84         1.65 o
   4  -7   9          1.36          1.42         0.84 o
   5  -7   9          1.82          4.09         0.97 o
  -4  -6   9         57.94         58.97         4.41 o
  -3  -6   9        313.61        335.72         8.64 o
  -2  -6   9          4.90          4.52         0.91 o
  -1  -6   9          6.45          5.38         1.29 o
   0  -6   9        432.23        443.41        15.41 o
   1  -6   9          9.06          8.14         2.05 o
   2  -6   9         39.81         35.08         4.16 o
   3  -6   9          2.50          1.67         0.87 o
   4  -6   9          2.11          1.54         0.91 o
   5  -6   9          2.60          3.39         1.05 o
  -5  -5   9          0.21          0.10         0.32 o
  -4  -5   9          6.27          7.73         1.85 o
  -3  -5   9         18.58         16.32         2.07 o
  -2  -5   9         58.01         59.76         3.34 o
  -1  -5   9          1.60          1.43         0.63 o
   0  -5   9         47.81         60.71         5.76 o
   1  -5   9          7.58          8.60         1.99 o
   2  -5   9         81.89         80.22         4.60 o
   3  -5   9         22.07         20.95         3.31 o
   4  -5   9          0.00          0.21         0.88 o
   5  -5   9          0.37          0.89         0.76 o
  -5  -4   9          1.48          0.37         0.50 o
  -4  -4   9          8.99         10.95         2.35 o
  -3  -4   9          9.42         11.12         1.80 o
  -2  -4   9         38.49         42.00         2.86 o
  -1  -4   9          3.22          3.09         0.70 o
   0  -4   9          8.41          7.20         1.99 o
   1  -4   9         18.65         13.79         2.48 o
   2  -4   9          4.10          2.24         0.92 o
   3  -4   9         42.79         38.40         4.78 o
   4  -4   9          0.78          0.42         0.80 o
   5  -4   9         24.63         27.96         3.24 o
  -5  -3   9         11.49          9.57         2.04 o
  -4  -3   9         17.89         17.37         3.04 o
  -3  -3   9          8.57         10.94         1.77 o
  -2  -3   9          2.23          1.73         0.59 o
  -1  -3   9        221.06        206.37         6.30 o
   0  -3   9         78.71         82.22         6.57 o
   1  -3   9        261.37        239.32        10.60 o
   2  -3   9         30.36         26.29         3.90 o
   3  -3   9         13.32         17.14         2.17 o
   4  -3   9          4.33          4.46         1.64 o
   5  -3   9          7.69          9.03         1.94 o
  -6  -2   9          5.82          7.52         0.98 o
  -5  -2   9         21.03         24.33         3.31 o
  -4  -2   9          0.05          1.47         1.17 o
  -3  -2   9        149.93        136.60         9.06 o
  -2  -2   9         22.44         22.17         2.52 o
  -1  -2   9         34.89         33.17         3.02 o
   0  -2   9         30.46         33.19         4.21 o
   1  -2   9         40.50         33.75         4.53 o
   2  -2   9        239.82        258.97        13.16 o
   3  -2   9         90.57         90.10         5.04 o
   4  -2   9          9.73         12.50         1.96 o
   5  -2   9          0.75          1.05         0.71 o
  -6  -1   9         40.66         43.00         3.88 o
  -5  -1   9         28.71         29.78         2.55 o
  -4  -1   9          0.29         -0.82         0.82 o
  -3  -1   9          0.54          0.85         0.86 o
  -2  -1   9          5.14          5.63         1.26 o
  -1  -1   9         21.26         23.49         2.54 o
   0  -1   9         79.64         82.48         6.82 o
   1  -1   9        204.23        218.76        11.43 o
   2  -1   9         18.11         22.75         2.54 o
   3  -1   9         80.81         87.19         4.97 o
   4  -1   9         19.37         16.65         2.00 o
   5  -1   9         32.99         33.70         3.29 o
  -6   0   9          4.68          3.17         1.13 o
  -5   0   9        272.57        261.28        10.48 o
  -4   0   9        221.59        188.66        10.37 o
  -3   0   9          8.53         10.40         2.51 o
  -2   0   9         30.64         39.91         3.26 o
  -1   0   9         43.64         41.17         4.86 o
   0   0   9        560.76        585.51        18.66 o
   1   0   9         83.25         80.83         6.98 o
   2   0   9         43.51         43.04         6.34 o
   3   0   9        137.12        141.58         6.32 o
   4   0   9        337.21        332.27        21.65 o
   5   0   9          6.39          5.27         0.82 o
  -6   1   9          0.56         -0.09         0.68 o
  -5   1   9        189.48        160.78         9.07 o
  -4   1   9        109.78        104.62         7.60 o
  -3   1   9         61.03         59.50         5.87 o
  -2   1   9        735.11        708.63        20.41 o
  -1   1   9         32.07         30.08         2.90 o
   0   1   9          1.97          2.66         1.27 o
   1   1   9          3.19          3.30         0.99 o
   2   1   9        181.66        176.39        10.31 o
   3   1   9        158.82        153.44         9.20 o
   4   1   9         78.47         83.36         3.98 o
  -6   2   9         15.42         17.31         1.74 o
  -5   2   9         25.43         23.37         3.50 o
  -4   2   9        117.10        124.22         8.00 o
  -3   2   9        250.20        252.77        15.31 o
  -2   2   9        119.88        107.40         7.94 o
  -1   2   9          7.20          8.19         2.12 o
   0   2   9          6.52          7.31         1.48 o
   1   2   9          9.64          8.06         2.03 o
   2   2   9         54.12         52.08         3.80 o
   3   2   9          4.09          5.50         1.74 o
   4   2   9         30.90         37.50         3.78 o
  -6   3   9         19.00         16.58         1.67 o
  -5   3   9         50.74         43.39         4.75 o
  -4   3   9         16.91         11.73         2.60 o
  -3   3   9        212.78        221.75        10.69 o
  -2   3   9         11.15          7.94         2.08 o
  -1   3   9         71.81         67.95         6.36 o
   0   3   9         19.26         18.61         2.32 o
   1   3   9          0.14          0.12         0.41 o
   2   3   9        501.98        524.58        19.75 o
   3   3   9         20.41         17.87         2.90 o
   4   3   9          4.15          3.33         1.04 o
  -6   4   9          0.13          0.89         0.74 o
  -5   4   9         10.78         12.45         2.54 o
  -4   4   9        137.29        152.75         9.20 o
  -3   4   9          1.50          0.19         1.00 o
  -2   4   9         42.46         35.51         3.69 o
  -1   4   9         56.36         51.62         5.61 o
   0   4   9         14.64         17.97         2.21 o
   1   4   9          6.11          5.40         1.24 o
   2   4   9         36.26         35.59         2.90 o
   3   4   9         22.00         21.87         2.93 o
  -6   5   9          0.92          0.53         0.45 o
  -5   5   9         19.82         23.19         3.29 o
  -4   5   9          6.51          7.17         1.98 o
  -3   5   9         33.47         36.17         3.02 o
  -2   5   9         10.61          6.68         1.94 o
  -1   5   9          0.12         -0.52         0.72 o
   0   5   9         64.32         49.04         5.33 o
   1   5   9          0.89          1.39         0.57 o
   2   5   9          6.04          7.31         1.29 o
   3   5   9          0.00         -0.54         0.54 o
  -6   6   9         22.14         21.26         2.39 o
  -5   6   9         65.09         60.90         4.97 o
  -4   6   9          0.13          1.56         0.93 o
  -3   6   9         52.94         47.77         3.26 o
  -2   6   9          2.28          1.22         0.84 o
  -1   6   9        229.32        222.84        11.12 o
   0   6   9         16.21         12.50         2.62 o
   1   6   9         80.16         73.01         5.74 o
   2   6   9          5.30          5.53         1.43 o
  -5   7   9          6.08          7.02         1.49 o
  -4   7   9          1.74          3.78         1.17 o
  -3   7   9         59.50         63.93         5.25 o
  -2   7   9          1.80          2.46         1.20 o
  -1   7   9         27.61         24.14         3.49 o
   0   7   9         46.87         43.66         4.40 o
   1   7   9          0.01          0.44         0.39 o
  -5   8   9         18.61         24.06         2.36 o
  -4   8   9         26.99         33.83         3.35 o
  -3   8   9        120.69        128.97         6.61 o
  -2   8   9          2.38          4.42         1.43 o
  -1   8   9         10.85         12.17         2.12 o
   0   8   9          1.24          1.42         0.61 o
  -2   9   9         36.71         44.38         3.37 o
   0  -8  10         19.97         21.17         2.64 o
   1  -8  10          4.31          4.39         1.29 o
   2  -8  10          2.86          2.79         0.94 o
   3  -8  10          3.40          3.01         0.91 o
  -1  -7  10         10.54          8.41         1.45 o
   0  -7  10         48.30         53.09         4.85 o
   1  -7  10          8.48          7.30         1.23 o
   2  -7  10         20.10         18.69         2.53 o
   3  -7  10         35.68         27.69         3.04 o
   4  -7  10         13.94         17.54         1.99 o
  -3  -6  10         11.71         11.11         1.93 o
  -2  -6  10         15.93         17.62         1.58 o
  -1  -6  10          5.05          4.17         1.05 o
   0  -6  10        129.38        136.83         8.54 o
   1  -6  10          8.07          9.83         2.24 o
   3  -6  10          4.88          7.60         1.76 o
   4  -6  10          0.30          0.77         0.53 o
  -4  -5  10          4.29          4.00         1.18 o
  -3  -5  10         34.62         36.15         3.93 o
  -2  -5  10          5.71          4.29         0.86 o
  -1  -5  10         89.97         97.08         4.10 o
   0  -5  10         75.72         71.80         6.43 o
   1  -5  10         10.97          7.60         2.03 o
   2  -5  10          4.29          4.19         1.50 o
   3  -5  10         14.74         16.17         2.68 o
   4  -5  10          0.51          1.19         0.70 o
  -5  -4  10          5.90          5.48         1.14 o
  -4  -4  10         11.35          9.28         1.95 o
  -3  -4  10          0.70          0.17         0.46 o
  -2  -4  10          0.82          2.05         0.79 o
  -1  -4  10         33.54         28.70         2.85 o
   0  -4  10         12.62         10.59         2.51 o
   1  -4  10         12.62         11.13         2.55 o
   2  -4  10          3.27          1.44         0.64 o
   3  -4  10          4.32          3.03         0.80 o
   4  -4  10          6.87          8.37         1.81 o
  -5  -3  10          0.11          0.19         0.46 o
  -4  -3  10        149.82        143.66         8.13 o
  -3  -3  10         21.05         21.54         3.40 o
  -2  -3  10        152.06        156.22         6.70 o
  -1  -3  10          9.66          9.13         1.64 o
   0  -3  10          4.05          3.56         1.01 o
   1  -3  10          1.09          0.24         0.65 o
   2  -3  10         38.56         39.56         3.22 o
   3  -3  10         71.45         71.57         4.07 o
   4  -3  10          7.48          7.52         1.80 o
  -5  -2  10         13.92         11.96         2.03 o
  -4  -2  10          1.22          1.46         1.00 o
  -3  -2  10         68.62         59.43         5.85 o
  -2  -2  10         22.15         19.55         2.43 o
  -1  -2  10         35.91         32.75         3.05 o
   0  -2  10         13.94         13.67         2.75 o
   1  -2  10          1.50          2.22         1.28 o
   2  -2  10          4.86          3.76         1.01 o
   3  -2  10          2.89          2.92         0.82 o
   4  -2  10          9.26         10.55         1.83 o
  -6  -1  10         23.17         23.55         2.31 o
  -5  -1  10         11.71         13.81         1.57 o
  -4  -1  10          7.96          7.99         2.05 o
  -3  -1  10         30.79         29.32         4.18 o
  -2  -1  10        159.64        150.26         6.57 o
  -1  -1  10         14.61         15.52         2.09 o
   0  -1  10          0.41          2.13         1.28 o
   1  -1  10         21.17         19.43         3.56 o
   2  -1  10        147.02        153.84         6.37 o
   3  -1  10          5.59          4.73         1.07 o
   4  -1  10          0.44          1.31         0.54 o
  -6   0  10          2.33          2.55         0.74 o
  -5   0  10         40.30         44.19         2.92 o
  -4   0  10          2.69          2.91         1.41 o
  -3   0  10          0.19          1.93         1.27 o
  -2   0  10         35.02         34.91         4.64 o
  -1   0  10        125.92        119.59         5.96 o
   0   0  10          0.61          0.88         0.98 o
   1   0  10         38.70         35.79         3.21 o
   2   0  10          0.01         -0.11         1.06 o
   3   0  10          2.58          2.90         1.46 o
   4   0  10        236.26        245.55         8.67 o
  -6   1  10         55.62         66.34         4.02 o
  -5   1  10          0.23         -0.18         0.58 o
  -4   1  10          2.00          1.93         1.13 o
  -3   1  10          2.05          2.20         1.27 o
  -2   1  10        850.09        743.07        21.53 o
  -1   1  10         14.39         15.02         2.82 o
   0   1  10         84.28         78.20         4.81 o
   1   1  10         18.74         20.24         2.43 o
   2   1  10         72.03         75.23         6.46 o
   3   1  10          0.45          0.65         0.74 o
   4   1  10        154.28        155.75         6.62 o
  -6   2  10          3.76          3.70         0.70 o
  -5   2  10         33.05         33.39         2.50 o
  -4   2  10          7.96         10.18         2.53 o
  -3   2  10        369.58        398.37        14.12 o
  -2   2  10        737.98        723.02        20.36 o
  -1   2  10         25.38         29.32         2.98 o
   0   2  10          6.43          6.85         1.99 o
   1   2  10          0.03          0.16         0.50 o
   2   2  10         53.58         56.41         5.36 o
   3   2  10          0.87          1.68         0.88 o
   4   2  10        118.63        136.44         5.62 o
  -6   3  10          8.82          9.91         1.61 o
  -5   3  10         13.42         13.62         2.48 o
  -4   3  10        167.26        175.21         9.59 o
  -3   3  10          0.01         -0.03         0.97 o
  -2   3  10         20.27         16.84         3.12 o
  -1   3  10         45.55         43.22         5.05 o
   0   3  10        242.79        246.84         9.02 o
   1   3  10         31.00         28.90         2.73 o
   2   3  10        137.89        157.10         8.49 o
   3   3  10          9.98         10.05         1.85 o
  -6   4  10         48.69         68.21         4.03 o
  -5   4  10          7.67          7.16         1.74 o
  -4   4  10         79.40         80.68         6.23 o
  -3   4  10         72.15         76.51         4.72 o
  -2   4  10          1.43          1.57         0.97 o
  -1   4  10          0.91          2.36         1.23 o
   0   4  10        232.10        231.37        11.31 o
   1   4  10          4.50          3.81         0.97 o
   2   4  10          0.01          0.59         0.64 o
   3   4  10         13.57         15.11         1.93 o
  -5   5  10        116.72        131.71         6.70 o
  -4   5  10        121.53        124.86         7.17 o
  -3   5  10         93.23        101.44         4.60 o
  -2   5  10         70.36         66.89         5.75 o
  -1   5  10         36.60         38.14         4.49 o
   0   5  10         18.92         20.13         3.18 o
   1   5  10         25.59         26.78         2.19 o
   2   5  10          3.21          2.55         0.60 o
  -5   6  10          0.26          0.89         0.50 o
  -4   6  10          0.10          0.62         0.60 o
  -3   6  10         22.18         25.31         2.14 o
  -2   6  10         70.24         59.17         5.11 o
  -1   6  10         14.72         13.06         2.45 o
   0   6  10          1.82          1.78         0.96 o
   1   6  10         37.49         34.26         3.18 o
  -3   7  10         40.23         38.00         3.32 o
  -2   7  10          0.14          0.12         0.33 o
  -1   7  10          7.47          9.42         1.32 o
   0   7  10          6.55          9.18         1.66 o
  -2   8  10          3.39          1.43         0.67 o
   0  -7  11          4.22          3.51         0.76 o
   1  -7  11          0.27          0.60         0.47 o
   2  -7  11         22.29         28.96         2.83 o
  -2  -6  11          0.75          1.17         0.57 o
  -1  -6  11          4.31          4.48         1.39 o
   0  -6  11          8.25          9.74         2.27 o
   1  -6  11          0.01          0.82         0.99 o
   2  -6  11          4.00          5.20         0.88 o
   3  -6  11         26.31         26.96         2.61 o
  -3  -5  11          9.80          9.55         1.67 o
  -2  -5  11         17.04         14.48         2.25 o
  -1  -5  11          4.58          5.30         1.44 o
   0  -5  11          0.91          0.99         0.51 o
   1  -5  11          3.15          3.07         0.84 o
   2  -5  11          9.30          9.26         1.29 o
   3  -5  11          0.54          0.95         0.57 o
  -4  -4  11          2.05          0.82         0.48 o
  -3  -4  11         37.80         37.50         3.75 o
  -2  -4  11          9.78         10.42         1.55 o
  -1  -4  11         60.32         63.93         3.84 o
   0  -4  11          8.00          8.18         1.69 o
   1  -4  11          4.75          4.49         1.08 o
   2  -4  11          8.86         11.11         2.13 o
   3  -4  11        133.87        146.56         4.50 o
  -4  -3  11          0.67          0.87         0.70 o
  -3  -3  11         32.00         27.06         3.46 o
  -2  -3  11          4.71          2.52         1.63 o
  -1  -3  11          1.84          1.12         1.52 o
   0  -3  11         24.32         22.13         2.46 o
   1  -3  11          5.00          5.88         1.22 o
   2  -3  11         50.66         52.63         4.86 o
   3  -3  11          8.00          8.98         1.19 o
  -4  -2  11        303.07        298.70        10.64 o
  -3  -2  11         74.76         78.63         6.21 o
  -2  -2  11         14.04         16.03         2.99 o
  -1  -2  11         93.35         93.93         4.06 o
   0  -2  11         21.12         22.91         2.43 o
   1  -2  11         47.03         43.42         4.88 o
   2  -2  11          0.19          0.87         0.99 o
   3  -2  11         13.44         13.76         2.20 o
  -5  -1  11          2.45          0.66         0.49 o
  -4  -1  11         11.24          8.80         1.96 o
  -3  -1  11        121.16        119.60         7.81 o
  -2  -1  11         11.08         11.23         1.74 o
  -1  -1  11        279.33        285.47        12.49 o
   0  -1  11          4.59          3.19         1.33 o
   1  -1  11         12.81         10.57         1.81 o
   2  -1  11         21.72         26.20         3.61 o
   3  -1  11         36.25         40.63         3.79 o
  -5   0  11         12.08          8.94         1.10 o
  -4   0  11         18.26         20.25         2.91 o
  -3   0  11         21.56         24.35         2.42 o
  -2   0  11        146.98        160.11         8.71 o
  -1   0  11          9.41         11.75         2.52 o
   0   0  11         57.21         49.21         3.68 o
   1   0  11          7.33          7.35         1.46 o
   2   0  11         28.85         32.35         3.85 o
   3   0  11        100.78        102.89         5.95 o
  -5   1  11         62.85         64.97         2.89 o
  -4   1  11        105.08        115.80         7.03 o
  -3   1  11          2.36          3.46         1.20 o
  -2   1  11        119.54        109.25         7.53 o
  -1   1  11          0.00          0.46         0.53 o
   0   1  11          0.00          0.13         0.63 o
   1   1  11         30.12         28.86         2.65 o
   2   1  11         36.64         35.89         3.96 o
   3   1  11         36.18         33.76         3.22 o
  -5   2  11          0.05          0.30         0.44 o
  -4   2  11          4.52          2.26         1.18 o
  -3   2  11         97.72        105.53         4.86 o
  -2   2  11         72.80         76.11         6.20 o
  -1   2  11         32.76         32.00         2.77 o
   0   2  11         42.26         35.50         2.94 o
   1   2  11          8.89          7.34         1.28 o
   2   2  11          5.86          6.15         1.57 o
   3   2  11         28.96         32.28         2.80 o
  -5   3  11          1.08          2.17         0.80 o
  -4   3  11         32.08         36.36         3.82 o
  -3   3  11          0.32         -0.35         0.60 o
  -2   3  11         17.72         17.43         2.01 o
  -1   3  11         89.28         87.58         6.71 o
   0   3  11         16.42         15.52         1.89 o
   1   3  11        216.75        208.78         6.37 o
   2   3  11         41.41         43.22         3.59 o
  -5   4  11         52.11         57.97         3.80 o
  -4   4  11         33.40         35.09         3.46 o
  -3   4  11          4.45          3.00         0.76 o
  -2   4  11         59.19         56.54         5.00 o
  -1   4  11         32.25         34.87         4.06 o
   0   4  11         67.23         65.21         5.31 o
   1   4  11         12.91         12.58         1.38 o
  -4   5  11          0.51          0.49         0.29 o
  -3   5  11          4.34          4.47         1.13 o
  -2   5  11          1.30          2.22         0.99 o
  -1   5  11         18.15         17.49         2.67 o
   0   5  11         18.79         18.36         2.56 o
   1   5  11         60.56         54.51         2.49 o
  -2   6  11         14.46         17.90         1.62 o
  -1   6  11          1.05          1.74         0.81 o
   0   6  11         57.39         63.39         3.66 o
   0  -6  12         13.94         14.01         1.28 o
   1  -6  12          2.82          2.14         0.74 o
  -2  -5  12         11.09         12.41         1.78 o
  -1  -5  12         32.26         32.47         3.18 o
   0  -5  12          8.66          8.21         1.15 o
   1  -5  12          0.67         -0.05         0.22 o
  -2  -4  12         96.24        104.37         5.70 o
  -1  -4  12         22.58         19.93         1.90 o
   0  -4  12         34.10         37.49         2.58 o
   1  -4  12          4.34          3.12         0.70 o
   2  -4  12         18.21         22.23         2.28 o
  -3  -3  12          1.48          2.29         0.84 o
  -2  -3  12          2.21          1.39         0.75 o
  -1  -3  12        124.25        135.23         5.07 o
   0  -3  12         40.39         42.78         2.81 o
   1  -3  12         14.82         14.04         1.56 o
   2  -3  12         32.05         32.79         3.06 o
  -3  -2  12         11.29         12.61         1.28 o
  -2  -2  12          0.11          0.40         0.42 o
  -1  -2  12          1.61          1.29         0.98 o
   0  -2  12         17.92         17.92         2.83 o
   1  -2  12          1.58          0.74         0.50 o
   2  -2  12          2.23          1.12         0.57 o
  -4  -1  12         11.37         12.83         1.82 o
  -3  -1  12          1.94          1.76         0.63 o
  -2  -1  12         13.52         12.88         1.57 o
  -1  -1  12        698.33        764.08        12.95 o
   0  -1  12          3.85          2.72         0.79 o
   1  -1  12         17.20         17.75         1.86 o
   2  -1  12          4.31          4.27         1.15 o
  -4   0  12          7.69          5.32         1.28 o
  -3   0  12          1.37          0.85         0.60 o
  -2   0  12        143.53        138.96         5.04 o
  -1   0  12        121.20        127.03         5.18 o
   0   0  12         30.87         29.74         2.51 o
   1   0  12          0.50          0.29         0.41 o
   2   0  12          0.22          0.90         0.46 o
  -4   1  12          2.19          1.35         0.68 o
  -3   1  12        132.14        138.39         4.78 o
  -2   1  12         17.33         14.57         2.46 o
  -1   1  12          0.15          0.80         0.70 o
   0   1  12          1.59          0.59         1.64 o
   1   1  12         80.48         87.50         3.81 o
   2   1  12          9.06          6.76         1.35 o
  -4   2  12          0.31         -0.17         0.38 o
  -3   2  12          3.85          4.47         1.08 o
  -2   2  12         74.87         82.08         3.78 o
  -1   2  12          0.16          0.12         0.66 o
   0   2  12          0.42          1.86         0.66 o
   1   2  12         37.98         38.32         2.86 o
  -4   3  12         55.27         62.99         3.77 o
  -3   3  12         60.29         58.26         2.72 o
  -2   3  12         17.13         18.18         2.52 o
  -1   3  12         88.91         84.37         5.55 o
   0   3  12          2.64          3.54         1.07 o
  -2   4  12         30.56         27.23         2.81 o
  -1   4  12         59.88         57.34         4.20 o
   0   4  12         20.60         18.14         2.17 o
  -1  -3  13         22.43         20.81         1.54 o
   0  -3  13         66.29         63.68         3.85 o
  -1  -2  13         44.25         40.35         2.27 o
   0  -2  13          8.67          9.55         1.08 o
  -2  -1  13          8.22          7.60         1.35 o
  -1  -1  13         21.06         25.59         1.83 o
   0  -1  13         15.29         15.89         1.42 o
  -2   0  13        127.41        127.84         5.59 o
  -1   0  13         92.86         97.04         5.25 o
   0   0  13          0.20          0.30         0.31 o
  -2   1  13         16.95         19.13         2.10 o
  -1   1  13          1.96          2.04         0.76 o
  -1   2  13          8.47          8.71         1.41 o
                                                
